# Supplementary material for: Structural and Solution Speciation Studies on fac-Tricarbonylrhenium(I) Complexes of 2,2′-Bipyridine Analogues
Source: ACS Omega. 2024 Oct 26;9(44):44601–15. doi: 10.1021/acsomega.4c07117 (PMC11541514; doi:10.1021/acsomega.4c07117)
Supplement: Supplementary file 2 — ao4c07117_si_002.zip [file ao4c07117_si_002.zip]

Archive with 3 entries (2 files):
- X-ray data/
- X-ray data/Crystal structures Re+pdca checkcif report sumbit.pdf
- X-ray data/Crystal structures Re+pdca submit.cif
