# Supplementary material for: Structural and Solution Speciation Studies on fac-Tricarbonylrhenium(I) Complexes of 2,2′-Bipyridine Analogues
Source: ACS Omega. 2024 Oct 26;9(44):44601–15. doi: 10.1021/acsomega.4c07117 (PMC11541514; doi:10.1021/acsomega.4c07117)
Supplement: Supplementary file 2 — ao4c07117_si_002.zip [file ao4c07117_si_002.zip › X-ray data/Crystal structures Re+pdca submit.cif]

data_mod25_auto
_audit_creation_date               2024-06-05
_audit_creation_method
;
Olex2 1.5
(compiled 2024.02.16 svn.r378c4104 for OlexSys, GUI svn.r6928)
;
_shelx_SHELXL_version_number       '2018/3'
_audit_contact_author_address      ?
_audit_contact_author_email        ?
_audit_contact_author_name         ''
_audit_contact_author_phone        ?
_publ_contact_author_id_orcid      ?
_publ_section_references
;
Dolomanov, O.V., Bourhis, L.J., Gildea, R.J, Howard, J.A.K. & Puschmann, H.
 (2009), J. Appl. Cryst. 42, 339-341.

Sheldrick, G.M. (2015). Acta Cryst. A71, 3-8.

Sheldrick, G.M. (2015). Acta Cryst. C71, 3-8.
;
_chemical_name_common              ?
_chemical_name_systematic          ?
_chemical_formula_moiety           '2(C16 H11 Cl N3 O7 Re)'
_chemical_formula_sum              'C32 H22 Cl2 N6 O14 Re2'
_chemical_formula_weight           1157.85
_chemical_melting_point            ?
_chemical_oxdiff_formula           'C17 H16 N3 O11 Re1 Cl1'
loop_
  _atom_type_symbol
  _atom_type_description
  _atom_type_scat_dispersion_real
  _atom_type_scat_dispersion_imag
  _atom_type_scat_source
 'C' 'C' 0.0033 0.0016 'International Tables Vol C Tables 4.2.6.8 and 6.1.1.4'
 'H' 'H' 0.0000 0.0000 'International Tables Vol C Tables 4.2.6.8 and 6.1.1.4'
 'Cl' 'Cl' 0.1484 0.1585 'International Tables Vol C Tables 4.2.6.8 and 6.1.1.4'
 'N' 'N' 0.0061 0.0033 'International Tables Vol C Tables 4.2.6.8 and 6.1.1.4'
 'O' 'O' 0.0106 0.0060 'International Tables Vol C Tables 4.2.6.8 and 6.1.1.4'
 'Re' 'Re' -1.0185 7.2310
 'International Tables Vol C Tables 4.2.6.8 and 6.1.1.4'

_shelx_space_group_comment
;
The symmetry employed for this shelxl refinement is uniquely defined
by the following loop, which should always be used as a source of
symmetry information in preference to the above space-group names.
They are only intended as comments.
;
_space_group_crystal_system        'triclinic'
_space_group_IT_number             2
_space_group_name_H-M_alt          'P -1'
_space_group_name_Hall             '-P 1'
loop_
  _space_group_symop_operation_xyz
 'x, y, z'
 '-x, -y, -z'

_cell_length_a                     12.6956(3)
_cell_length_b                     12.9333(3)
_cell_length_c                     13.6408(4)
_cell_angle_alpha                  64.949(3)
_cell_angle_beta                   66.006(3)
_cell_angle_gamma                  89.370(2)
_cell_volume                       1818.24(10)
_cell_formula_units_Z              2
_cell_measurement_reflns_used      18245
_cell_measurement_temperature      150.00(10)
_cell_measurement_theta_max        30.0940
_cell_measurement_theta_min        3.0580
_shelx_estimated_absorpt_T_max     0.725
_shelx_estimated_absorpt_T_min     0.546
_exptl_absorpt_coefficient_mu      6.876
_exptl_absorpt_correction_T_max    1.00000
_exptl_absorpt_correction_T_min    0.55876
_exptl_absorpt_correction_type     multi-scan
_exptl_absorpt_process_details
;
CrysAlisPro 1.171.43.121a (Rigaku Oxford Diffraction, 2024)
Empirical absorption correction using spherical harmonics,
implemented in SCALE3 ABSPACK scaling algorithm.
;
_exptl_absorpt_special_details     ?
_exptl_crystal_colour              yellow
_exptl_crystal_colour_primary      yellow
_exptl_crystal_density_diffrn      2.115
_exptl_crystal_density_meas        ?
_exptl_crystal_density_method      ?
_exptl_crystal_description         block
_exptl_crystal_F_000               1104
_exptl_crystal_size_max            0.1
_exptl_crystal_size_mid            0.1
_exptl_crystal_size_min            0.05
_exptl_transmission_factor_max     ?
_exptl_transmission_factor_min     ?
_diffrn_reflns_av_R_equivalents    0.0363
_diffrn_reflns_av_unetI/netI       0.0318
_diffrn_reflns_Laue_measured_fraction_full  0.999
_diffrn_reflns_Laue_measured_fraction_max  0.999
_diffrn_reflns_limit_h_max         16
_diffrn_reflns_limit_h_min         -16
_diffrn_reflns_limit_k_max         16
_diffrn_reflns_limit_k_min         -16
_diffrn_reflns_limit_l_max         17
_diffrn_reflns_limit_l_min         -17
_diffrn_reflns_number              34347
_diffrn_reflns_point_group_measured_fraction_full  0.999
_diffrn_reflns_point_group_measured_fraction_max  0.999
_diffrn_reflns_theta_full          25.242
_diffrn_reflns_theta_max           27.479
_diffrn_reflns_theta_min           2.754
_diffrn_ambient_environment        N~2~
_diffrn_ambient_temperature        150.00(10)
_diffrn_detector                   'CCD plate'
_diffrn_detector_area_resol_mean   10.4933
_diffrn_detector_type              Atlas
_diffrn_measured_fraction_theta_full  0.999
_diffrn_measured_fraction_theta_max  0.999
_diffrn_measurement_details
;
List of Runs (angles in degrees, time in seconds):

  # Type    Start    End  Width  t~exp~   \w     \q     \k     \f   Frames
--------------------------------------------------------------------------
  1  \w    -51.00  65.00   1.00    5.70    --  -14.29  25.00 -29.00  116
  2  \w    -65.00  51.00   1.00    5.70    --   14.29 -25.00 167.00  116
  3  \w    -42.00  19.00   1.00    5.70    --  -14.29 -77.00 120.00   61
  4  \w   -103.00 -58.00   1.00    5.70    --  -14.29 178.00 -90.00   45
  5  \w   -103.00 -58.00   1.00    5.70    --  -14.29 178.00-180.00   45
  6  \w    -42.00  19.00   1.00    5.70    --  -14.29 -77.00   0.00   61
  7  \w   -103.00 -58.00   1.00    5.70    --  -14.29 178.00 -30.00   45
  8  \w    -48.00   9.00   1.00    5.70    --  -14.29  77.00  30.00   57
  9  \w    -60.00  44.00   1.00    5.70    --   14.29 -57.00 120.00  104
 10  \w    -12.00  90.00   1.00    5.70    --   14.29  37.00 -60.00  102
;
_diffrn_measurement_device         'four-circle diffractometer'
_diffrn_measurement_device_type    'SuperNova, Dual, Cu at home/near, Atlas'
_diffrn_measurement_method         '\w scans'
_diffrn_orient_matrix_type        
 'CrysAlisPro convention (1999,Acta A55,543-557)'
_diffrn_orient_matrix_UB_11        -0.0207447000
_diffrn_orient_matrix_UB_12        0.0072779000
_diffrn_orient_matrix_UB_13        0.0529990000
_diffrn_orient_matrix_UB_21        0.0586817000
_diffrn_orient_matrix_UB_22        0.0189783000
_diffrn_orient_matrix_UB_23        -0.0135402000
_diffrn_orient_matrix_UB_31        -0.0036592000
_diffrn_orient_matrix_UB_32        0.0582768000
_diffrn_orient_matrix_UB_33        -0.0333188000
_diffrn_radiation_monochromator    mirror
_diffrn_radiation_probe            x-ray
_diffrn_radiation_type             'Mo K\a'
_diffrn_radiation_wavelength       0.71073
_diffrn_source                     'micro-focus sealed X-ray tube'
_diffrn_source_type                'SuperNova (Mo) X-ray Source'
_reflns_Friedel_coverage           0.000
_reflns_Friedel_fraction_full      .
_reflns_Friedel_fraction_max       .
_reflns_number_gt                  7000
_reflns_number_total               8342
_reflns_special_details
;
 Reflections were merged by SHELXL according to the crystal
 class for the calculation of statistics and refinement.
 
 _reflns_Friedel_fraction is defined as the number of unique
 Friedel pairs measured divided by the number that would be
 possible theoretically, ignoring centric projections and
 systematic absences.
;
_reflns_threshold_expression       'I > 2\s(I)'
_computing_cell_refinement         'CrysAlisPro 1.171.43.121a (Rigaku OD, 2024)'
_computing_data_collection         'CrysAlisPro 1.171.43.121a (Rigaku OD, 2024)'
_computing_data_reduction          'CrysAlisPro 1.171.43.121a (Rigaku OD, 2024)'
_computing_molecular_graphics      'Olex2 1.5 (Dolomanov et al., 2009)'
_computing_publication_material    'Olex2 1.5 (Dolomanov et al., 2009)'
_computing_structure_refinement    'SHELXL 2018/3 (Sheldrick, 2015)'
_computing_structure_solution      'SHELXT 2018/2 (Sheldrick, 2018)'
_refine_diff_density_max           3.478
_refine_diff_density_min           -1.169
_refine_diff_density_rms           0.138
_refine_ls_extinction_coef         .
_refine_ls_extinction_method       none
_refine_ls_goodness_of_fit_ref     1.052
_refine_ls_hydrogen_treatment      constr
_refine_ls_matrix_type             full
_refine_ls_number_parameters       509
_refine_ls_number_reflns           8342
_refine_ls_number_restraints       0
_refine_ls_R_factor_all            0.0400
_refine_ls_R_factor_gt             0.0299
_refine_ls_restrained_S_all        1.052
_refine_ls_shift/su_max            0.001
_refine_ls_shift/su_mean           0.000
_refine_ls_structure_factor_coef   Fsqd
_refine_ls_weighting_details      
 'w=1/[\s^2^(Fo^2^)+(0.0295P)^2^+4.9458P] where P=(Fo^2^+2Fc^2^)/3'
_refine_ls_weighting_scheme        calc
_refine_ls_wR_factor_gt            0.0671
_refine_ls_wR_factor_ref           0.0725
_refine_special_details            ?
_olex2_refinement_description
;
1. Fixed Uiso
 At 1.2 times of:
  All C(H) groups
 At 1.5 times of:
  All C(H,H,H) groups
2.a Aromatic/amide H refined with riding coordinates:
 C3(H3), C6(H6), C9(H9), C9*(H9*), C12(H12), C6*(H6*), C3*(H3*), C11*(H11*),
 C11(H11), C12*(H12*)
2.b Idealised Me refined as rotating group:
 C20(H20A,H20B,H20C), C16(H16A,H16B,H16C), C20*(H20D,H20E,H20F), C16*(H16D,
 H16E,H16F)
;
_atom_sites_solution_hydrogens     geom
_atom_sites_solution_primary       dual
_atom_sites_solution_secondary     ?
loop_
  _atom_site_label
  _atom_site_type_symbol
  _atom_site_fract_x
  _atom_site_fract_y
  _atom_site_fract_z
  _atom_site_U_iso_or_equiv
  _atom_site_adp_type
  _atom_site_occupancy
  _atom_site_site_symmetry_order
  _atom_site_calc_flag
  _atom_site_refinement_flags_posn
  _atom_site_refinement_flags_adp
  _atom_site_refinement_flags_occupancy
  _atom_site_disorder_assembly
  _atom_site_disorder_group
 Re1 Re 0.68498(2) 0.83470(2) 0.69531(2) 0.02528(6) Uani 1 1 d . . . . .
 Re1* Re 0.70524(2) 0.26605(2) 0.78698(2) 0.02831(6) Uani 1 1 d . . . . .
 Cl1 Cl 0.70046(11) 0.81285(10) 0.51845(12) 0.0350(3) Uani 1 1 d . . . . .
 Cl1* Cl 0.86102(12) 0.20003(11) 0.66001(12) 0.0399(3) Uani 1 1 d . . . . .
 N1 N 0.4986(3) 0.8311(3) 0.7418(3) 0.0231(8) Uani 1 1 d . . . . .
 O19 O 0.2460(3) 0.5341(3) 0.9661(3) 0.0347(8) Uani 1 1 d . . . . .
 N7 N 0.6739(3) 1.0107(3) 0.5905(3) 0.0254(8) Uani 1 1 d . . . . .
 O2C O 0.6703(4) 0.5731(3) 0.8351(4) 0.0514(11) Uani 1 1 d . . . . .
 N1* N 0.7393(3) 0.4156(3) 0.6158(3) 0.0248(8) Uani 1 1 d . . . . .
 O15 O 0.1164(3) 0.9238(3) 0.7416(3) 0.0430(9) Uani 1 1 d . . . . .
 N7* N 0.8448(3) 0.3893(3) 0.7542(3) 0.0265(8) Uani 1 1 d . . . . .
 O19* O 0.5604(3) 0.4676(3) 0.4022(3) 0.0374(8) Uani 1 1 d . . . . .
 O2B O 0.9524(3) 0.8607(4) 0.6002(4) 0.0591(12) Uani 1 1 d . . . . .
 O2A O 0.6737(4) 0.8784(4) 0.9034(4) 0.0544(11) Uani 1 1 d . . . . .
 O18 O 0.1252(3) 0.6160(3) 0.8854(4) 0.0472(10) Uani 1 1 d . . . . .
 O2*A O 0.5107(4) 0.3481(4) 0.9434(4) 0.0554(11) Uani 1 1 d . . . . .
 O2*B O 0.6987(5) 0.0761(4) 1.0210(4) 0.0684(14) Uani 1 1 d . . . . .
 O2*C O 0.5192(4) 0.1056(4) 0.7999(4) 0.0616(12) Uani 1 1 d . . . . .
 O14 O 0.0684(3) 0.8115(4) 0.9366(4) 0.0514(11) Uani 1 1 d . . . . .
 C2 C 0.4679(4) 0.9334(4) 0.6869(4) 0.0240(9) Uani 1 1 d . . . . .
 C1C C 0.6758(4) 0.6708(4) 0.7843(5) 0.0335(11) Uani 1 1 d . . . . .
 C1*B C 0.6991(5) 0.1446(4) 0.9332(5) 0.0409(13) Uani 1 1 d . . . . .
 O14* O 0.9259(4) 0.7835(3) 0.2220(4) 0.0581(12) Uani 1 1 d . . . . .
 N10 N 0.6465(4) 1.2300(3) 0.4482(4) 0.0325(9) Uani 1 1 d . . . . .
 C8 C 0.5665(4) 1.0325(4) 0.5999(4) 0.0227(9) Uani 1 1 d . . . . .
 C1*A C 0.5837(4) 0.3212(4) 0.8843(4) 0.0338(11) Uani 1 1 d . . . . .
 C3 C 0.3511(4) 0.9406(4) 0.7121(4) 0.0244(9) Uani 1 1 d . . . . .
 H3 H 0.331022 1.013522 0.675732 0.029 Uiso 1 1 calc R U . . .
 C5 C 0.2968(4) 0.7349(4) 0.8389(4) 0.0238(9) Uani 1 1 d . . . . .
 N10* N 1.0176(4) 0.5621(4) 0.7018(4) 0.0374(10) Uani 1 1 d . . . . .
 C6 C 0.4141(4) 0.7345(4) 0.8149(4) 0.0238(9) Uani 1 1 d . . . . .
 H6 H 0.435748 0.662657 0.851855 0.029 Uiso 1 1 calc R U . . .
 C8* C 0.8789(4) 0.4937(4) 0.6552(4) 0.0253(9) Uani 1 1 d . . . . .
 C1B C 0.8521(4) 0.8519(4) 0.6363(5) 0.0354(11) Uani 1 1 d . . . . .
 C2* C 0.8217(4) 0.5081(4) 0.5773(4) 0.0271(10) Uani 1 1 d . . . . .
 C1A C 0.6761(4) 0.8612(4) 0.8262(5) 0.0345(11) Uani 1 1 d . . . . .
 O15* O 0.7372(5) 0.7489(4) 0.2634(5) 0.0773(16) Uani 1 1 d . . . . .
 C17 C 0.2111(4) 0.6223(4) 0.9004(4) 0.0285(10) Uani 1 1 d . . . . .
 O18* O 0.7389(4) 0.5345(5) 0.2472(4) 0.0684(14) Uani 1 1 d . . . . .
 C9 C 0.5546(4) 1.1426(4) 0.5289(4) 0.0276(10) Uani 1 1 d . . . . .
 H9 H 0.478179 1.156028 0.538228 0.033 Uiso 1 1 calc R U . . .
 C9* C 0.9641(4) 0.5787(4) 0.6313(4) 0.0327(11) Uani 1 1 d . . . . .
 H9* H 0.985388 0.651750 0.561853 0.039 Uiso 1 1 calc R U . . .
 C5* C 0.7167(4) 0.5170(4) 0.4349(4) 0.0311(10) Uani 1 1 d . . . . .
 C12 C 0.7662(4) 1.0988(4) 0.5105(5) 0.0314(11) Uani 1 1 d . . . . .
 H12 H 0.842718 1.087003 0.502527 0.038 Uiso 1 1 calc R U . . .
 C6* C 0.6882(4) 0.4205(4) 0.5463(5) 0.0301(10) Uani 1 1 d . . . . .
 H6* H 0.630265 0.356082 0.573404 0.036 Uiso 1 1 calc R U . . .
 C3* C 0.8502(4) 0.6082(4) 0.4699(4) 0.0323(11) Uani 1 1 d . . . . .
 H3* H 0.906063 0.672834 0.446027 0.039 Uiso 1 1 calc R U . . .
 C1*C C 0.5878(5) 0.1648(5) 0.7971(5) 0.0405(13) Uani 1 1 d . . . . .
 C11* C 0.9849(4) 0.4581(4) 0.7976(4) 0.0332(11) Uani 1 1 d . . . . .
 H11* H 1.021702 0.442337 0.849353 0.040 Uiso 1 1 calc R U . . .
 C11 C 0.7515(4) 1.2069(4) 0.4394(5) 0.0327(11) Uani 1 1 d . . . . .
 H11 H 0.819007 1.266834 0.382141 0.039 Uiso 1 1 calc R U . . .
 C4* C 0.7972(5) 0.6136(4) 0.3981(4) 0.0330(11) Uani 1 1 d . . . . .
 C12* C 0.8987(4) 0.3719(4) 0.8246(4) 0.0291(10) Uani 1 1 d . . . . .
 H12* H 0.877611 0.299196 0.894325 0.035 Uiso 1 1 calc R U . . .
 C4 C 0.2641(4) 0.8413(4) 0.7904(4) 0.0242(9) Uani 1 1 d . . . . .
 C13 C 0.1372(4) 0.8540(4) 0.8327(5) 0.0324(11) Uani 1 1 d . . . . .
 C17* C 0.6730(5) 0.5088(4) 0.3503(5) 0.0353(11) Uani 1 1 d . . . . .
 C20 C 0.1759(5) 0.4189(4) 1.0199(5) 0.0371(12) Uani 1 1 d . . . . .
 H20A H 0.172014 0.404450 0.956434 0.056 Uiso 1 1 calc R U . . .
 H20B H 0.096290 0.414814 1.077451 0.056 Uiso 1 1 calc R U . . .
 H20C H 0.212161 0.360093 1.062200 0.056 Uiso 1 1 calc R U . . .
 C16 C 0.0012(5) 0.9566(6) 0.7749(6) 0.0573(17) Uani 1 1 d . . . . .
 H16A H -0.002731 1.014799 0.702209 0.086 Uiso 1 1 calc R U . . .
 H16B H -0.010755 0.989248 0.830803 0.086 Uiso 1 1 calc R U . . .
 H16C H -0.060079 0.887615 0.814047 0.086 Uiso 1 1 calc R U . . .
 C13* C 0.8290(6) 0.7251(5) 0.2832(5) 0.0464(14) Uani 1 1 d . . . . .
 C20* C 0.5185(5) 0.4497(5) 0.3249(6) 0.0465(14) Uani 1 1 d . . . . .
 H20D H 0.527194 0.525090 0.258144 0.070 Uiso 1 1 calc R U . . .
 H20E H 0.435449 0.411515 0.372014 0.070 Uiso 1 1 calc R U . . .
 H20F H 0.564556 0.400623 0.292521 0.070 Uiso 1 1 calc R U . . .
 C16* C 0.7712(9) 0.8476(7) 0.1417(8) 0.094(3) Uani 1 1 d . . . . .
 H16D H 0.808652 0.821193 0.080221 0.141 Uiso 1 1 calc R U . . .
 H16E H 0.826325 0.910355 0.127855 0.141 Uiso 1 1 calc R U . . .
 H16F H 0.700841 0.876330 0.136659 0.141 Uiso 1 1 calc R U . . .

loop_
  _atom_site_aniso_label
  _atom_site_aniso_U_11
  _atom_site_aniso_U_22
  _atom_site_aniso_U_33
  _atom_site_aniso_U_23
  _atom_site_aniso_U_13
  _atom_site_aniso_U_12
 Re1 0.01515(9) 0.02612(10) 0.03003(11) -0.00732(8) -0.01172(8) 0.00172(6)
 Re1* 0.02541(11) 0.02633(10) 0.02305(10) -0.00360(8) -0.00954(8) -0.00479(7)
 Cl1 0.0314(6) 0.0376(6) 0.0382(7) -0.0175(5) -0.0173(5) 0.0086(5)
 Cl1* 0.0368(7) 0.0355(6) 0.0398(7) -0.0132(5) -0.0144(6) 0.0039(5)
 N1 0.0173(18) 0.0264(18) 0.027(2) -0.0114(16) -0.0114(16) 0.0023(14)
 O19 0.0295(19) 0.0288(17) 0.0354(19) -0.0039(15) -0.0161(16) -0.0027(14)
 N7 0.0185(19) 0.0251(18) 0.030(2) -0.0099(16) -0.0106(16) 0.0003(14)
 O2C 0.048(3) 0.031(2) 0.064(3) -0.0085(19) -0.029(2) 0.0077(17)
 N1* 0.0178(18) 0.0301(19) 0.025(2) -0.0121(16) -0.0091(16) 0.0049(14)
 O15 0.0201(18) 0.054(2) 0.035(2) -0.0039(17) -0.0129(16) 0.0079(15)
 N7* 0.022(2) 0.0261(19) 0.024(2) -0.0074(16) -0.0080(16) 0.0007(15)
 O19* 0.034(2) 0.051(2) 0.041(2) -0.0269(18) -0.0214(17) 0.0144(16)
 O2B 0.020(2) 0.058(3) 0.086(3) -0.022(2) -0.023(2) 0.0060(17)
 O2A 0.061(3) 0.058(3) 0.047(3) -0.022(2) -0.029(2) -0.001(2)
 O18 0.0264(19) 0.038(2) 0.064(3) -0.0067(18) -0.0250(19) -0.0030(15)
 O2*A 0.041(2) 0.059(3) 0.045(2) -0.023(2) 0.001(2) -0.0083(19)
 O2*B 0.098(4) 0.040(2) 0.045(3) 0.011(2) -0.043(3) -0.019(2)
 O2*C 0.045(3) 0.072(3) 0.059(3) -0.032(2) -0.012(2) -0.022(2)
 O14 0.026(2) 0.074(3) 0.035(2) -0.013(2) -0.0083(18) 0.0189(19)
 C2 0.017(2) 0.028(2) 0.024(2) -0.0102(18) -0.0094(18) 0.0021(17)
 C1C 0.022(2) 0.036(3) 0.043(3) -0.013(2) -0.020(2) 0.0064(19)
 C1*B 0.047(3) 0.029(3) 0.032(3) 0.000(2) -0.019(3) -0.013(2)
 O14* 0.065(3) 0.041(2) 0.038(2) 0.0002(19) -0.015(2) 0.000(2)
 N10 0.028(2) 0.0260(19) 0.039(2) -0.0121(18) -0.0131(19) 0.0017(16)
 C8 0.018(2) 0.025(2) 0.025(2) -0.0107(18) -0.0096(18) 0.0008(16)
 C1*A 0.024(3) 0.041(3) 0.021(2) -0.008(2) -0.002(2) -0.009(2)
 C3 0.020(2) 0.025(2) 0.026(2) -0.0103(18) -0.0103(19) 0.0037(16)
 C5 0.016(2) 0.027(2) 0.023(2) -0.0094(18) -0.0063(18) -0.0002(16)
 N10* 0.030(2) 0.042(2) 0.034(2) -0.013(2) -0.013(2) -0.0069(18)
 C6 0.017(2) 0.025(2) 0.023(2) -0.0061(18) -0.0085(18) 0.0014(16)
 C8* 0.020(2) 0.025(2) 0.025(2) -0.0093(18) -0.0072(19) 0.0025(17)
 C1B 0.026(3) 0.033(3) 0.045(3) -0.013(2) -0.019(2) 0.006(2)
 C2* 0.023(2) 0.026(2) 0.027(2) -0.0086(19) -0.009(2) 0.0045(17)
 C1A 0.027(3) 0.033(3) 0.037(3) -0.010(2) -0.016(2) -0.0005(19)
 O15* 0.084(4) 0.055(3) 0.080(4) 0.006(2) -0.063(3) 0.005(2)
 C17 0.016(2) 0.033(2) 0.027(2) -0.008(2) -0.0061(19) -0.0001(17)
 O18* 0.054(3) 0.111(4) 0.029(2) -0.027(2) -0.013(2) -0.011(3)
 C9 0.024(2) 0.027(2) 0.033(3) -0.012(2) -0.015(2) 0.0044(18)
 C9* 0.030(3) 0.030(2) 0.027(3) -0.009(2) -0.007(2) -0.0019(19)
 C5* 0.032(3) 0.038(3) 0.029(3) -0.016(2) -0.017(2) 0.012(2)
 C12 0.020(2) 0.032(2) 0.040(3) -0.015(2) -0.013(2) 0.0009(18)
 C6* 0.021(2) 0.028(2) 0.045(3) -0.017(2) -0.016(2) 0.0055(18)
 C3* 0.033(3) 0.027(2) 0.026(2) -0.006(2) -0.009(2) 0.0036(19)
 C1*C 0.037(3) 0.039(3) 0.033(3) -0.011(2) -0.010(2) -0.009(2)
 C11* 0.027(3) 0.043(3) 0.029(3) -0.015(2) -0.014(2) 0.001(2)
 C11 0.024(2) 0.031(2) 0.037(3) -0.015(2) -0.009(2) -0.0032(19)
 C4* 0.038(3) 0.031(2) 0.026(2) -0.009(2) -0.014(2) 0.009(2)
 C12* 0.026(2) 0.030(2) 0.024(2) -0.0065(19) -0.010(2) 0.0011(18)
 C4 0.015(2) 0.031(2) 0.024(2) -0.0094(19) -0.0082(18) 0.0011(16)
 C13 0.018(2) 0.031(2) 0.032(3) -0.003(2) -0.009(2) 0.0008(18)
 C17* 0.039(3) 0.036(3) 0.035(3) -0.016(2) -0.021(2) 0.011(2)
 C20 0.036(3) 0.027(2) 0.035(3) -0.006(2) -0.014(2) -0.004(2)
 C16 0.032(3) 0.063(4) 0.071(5) -0.020(3) -0.029(3) 0.023(3)
 C13* 0.062(4) 0.040(3) 0.041(3) -0.015(3) -0.029(3) 0.011(3)
 C20* 0.045(3) 0.061(4) 0.062(4) -0.043(3) -0.034(3) 0.020(3)
 C16* 0.117(8) 0.077(5) 0.073(6) 0.001(4) -0.066(6) 0.028(5)

_geom_special_details
;
 All esds (except the esd in the dihedral angle between two l.s. planes)
 are estimated using the full covariance matrix.  The cell esds are taken
 into account individually in the estimation of esds in distances, angles
 and torsion angles; correlations between esds in cell parameters are only
 used when they are defined by crystal symmetry.  An approximate (isotropic)
 treatment of cell esds is used for estimating esds involving l.s. planes.
;
loop_
  _geom_bond_atom_site_label_1
  _geom_bond_atom_site_label_2
  _geom_bond_distance
  _geom_bond_site_symmetry_2
  _geom_bond_publ_flag
 Re1 Cl1 2.4758(13) . ?
 Re1 N1 2.182(4) . ?
 Re1 N7 2.156(4) . ?
 Re1 C1C 1.921(5) . ?
 Re1 C1B 1.915(5) . ?
 Re1 C1A 1.916(6) . ?
 Re1* Cl1* 2.4637(14) . ?
 Re1* N1* 2.180(4) . ?
 Re1* N7* 2.166(4) . ?
 Re1* C1*B 1.917(5) . ?
 Re1* C1*A 1.940(6) . ?
 Re1* C1*C 1.918(5) . ?
 N1 C2 1.360(6) . ?
 N1 C6 1.345(5) . ?
 O19 C17 1.322(6) . ?
 O19 C20 1.456(5) . ?
 N7 C8 1.355(5) . ?
 N7 C12 1.341(6) . ?
 O2C C1C 1.142(6) . ?
 N1* C2* 1.360(6) . ?
 N1* C6* 1.331(6) . ?
 O15 C13 1.320(6) . ?
 O15 C16 1.460(6) . ?
 N7* C8* 1.352(6) . ?
 N7* C12* 1.338(6) . ?
 O19* C17* 1.305(6) . ?
 O19* C20* 1.453(6) . ?
 O2B C1B 1.151(6) . ?
 O2A C1A 1.153(6) . ?
 O18 C17 1.198(6) . ?
 O2*A C1*A 1.120(6) . ?
 O2*B C1*B 1.147(6) . ?
 O2*C C1*C 1.146(6) . ?
 O14 C13 1.191(6) . ?
 C2 C8 1.469(6) . ?
 C2 C3 1.391(6) . ?
 O14* C13* 1.197(7) . ?
 N10 C9 1.335(6) . ?
 N10 C11 1.332(6) . ?
 C8 C9 1.391(6) . ?
 C3 H3 0.9500 . ?
 C3 C4 1.385(6) . ?
 C5 C6 1.389(6) . ?
 C5 C17 1.506(6) . ?
 C5 C4 1.395(6) . ?
 N10* C9* 1.337(7) . ?
 N10* C11* 1.331(6) . ?
 C6 H6 0.9500 . ?
 C8* C2* 1.466(6) . ?
 C8* C9* 1.385(6) . ?
 C2* C3* 1.388(6) . ?
 O15* C13* 1.304(7) . ?
 O15* C16* 1.486(8) . ?
 O18* C17* 1.201(6) . ?
 C9 H9 0.9500 . ?
 C9* H9* 0.9500 . ?
 C5* C6* 1.399(7) . ?
 C5* C4* 1.392(7) . ?
 C5* C17* 1.508(7) . ?
 C12 H12 0.9500 . ?
 C12 C11 1.387(7) . ?
 C6* H6* 0.9500 . ?
 C3* H3* 0.9500 . ?
 C3* C4* 1.376(7) . ?
 C11* H11* 0.9500 . ?
 C11* C12* 1.389(6) . ?
 C11 H11 0.9500 . ?
 C4* C13* 1.511(7) . ?
 C12* H12* 0.9500 . ?
 C4 C13 1.508(6) . ?
 C20 H20A 0.9800 . ?
 C20 H20B 0.9800 . ?
 C20 H20C 0.9800 . ?
 C16 H16A 0.9800 . ?
 C16 H16B 0.9800 . ?
 C16 H16C 0.9800 . ?
 C20* H20D 0.9800 . ?
 C20* H20E 0.9800 . ?
 C20* H20F 0.9800 . ?
 C16* H16D 0.9800 . ?
 C16* H16E 0.9800 . ?
 C16* H16F 0.9800 . ?

loop_
  _geom_angle_atom_site_label_1
  _geom_angle_atom_site_label_2
  _geom_angle_atom_site_label_3
  _geom_angle
  _geom_angle_site_symmetry_1
  _geom_angle_site_symmetry_3
  _geom_angle_publ_flag
 N1 Re1 Cl1 86.08(10) . . ?
 N7 Re1 Cl1 82.97(11) . . ?
 N7 Re1 N1 74.74(13) . . ?
 C1C Re1 Cl1 91.53(16) . . ?
 C1C Re1 N1 98.11(17) . . ?
 C1C Re1 N7 171.20(17) . . ?
 C1B Re1 Cl1 89.84(17) . . ?
 C1B Re1 N1 173.36(18) . . ?
 C1B Re1 N7 99.57(17) . . ?
 C1B Re1 C1C 87.2(2) . . ?
 C1B Re1 C1A 89.4(2) . . ?
 C1A Re1 Cl1 176.66(15) . . ?
 C1A Re1 N1 94.33(18) . . ?
 C1A Re1 N7 93.93(18) . . ?
 C1A Re1 C1C 91.7(2) . . ?
 N1* Re1* Cl1* 84.34(10) . . ?
 N7* Re1* Cl1* 86.55(11) . . ?
 N7* Re1* N1* 74.83(14) . . ?
 C1*B Re1* Cl1* 92.58(19) . . ?
 C1*B Re1* N1* 170.94(18) . . ?
 C1*B Re1* N7* 96.52(18) . . ?
 C1*B Re1* C1*A 88.4(2) . . ?
 C1*B Re1* C1*C 89.0(2) . . ?
 C1*A Re1* Cl1* 178.85(15) . . ?
 C1*A Re1* N1* 94.58(17) . . ?
 C1*A Re1* N7* 92.80(17) . . ?
 C1*C Re1* Cl1* 90.17(18) . . ?
 C1*C Re1* N1* 99.50(19) . . ?
 C1*C Re1* N7* 173.69(19) . . ?
 C1*C Re1* C1*A 90.4(2) . . ?
 C2 N1 Re1 116.9(3) . . ?
 C6 N1 Re1 124.7(3) . . ?
 C6 N1 C2 118.4(4) . . ?
 C17 O19 C20 116.4(4) . . ?
 C8 N7 Re1 117.6(3) . . ?
 C12 N7 Re1 124.9(3) . . ?
 C12 N7 C8 117.3(4) . . ?
 C2* N1* Re1* 116.5(3) . . ?
 C6* N1* Re1* 124.7(3) . . ?
 C6* N1* C2* 118.8(4) . . ?
 C13 O15 C16 115.5(4) . . ?
 C8* N7* Re1* 117.3(3) . . ?
 C12* N7* Re1* 125.7(3) . . ?
 C12* N7* C8* 117.0(4) . . ?
 C17* O19* C20* 114.1(4) . . ?
 N1 C2 C8 115.1(4) . . ?
 N1 C2 C3 121.3(4) . . ?
 C3 C2 C8 123.7(4) . . ?
 O2C C1C Re1 178.4(5) . . ?
 O2*B C1*B Re1* 176.5(5) . . ?
 C11 N10 C9 116.4(4) . . ?
 N7 C8 C2 115.7(4) . . ?
 N7 C8 C9 120.3(4) . . ?
 C9 C8 C2 124.0(4) . . ?
 O2*A C1*A Re1* 176.9(4) . . ?
 C2 C3 H3 120.0 . . ?
 C4 C3 C2 119.9(4) . . ?
 C4 C3 H3 120.0 . . ?
 C6 C5 C17 120.4(4) . . ?
 C6 C5 C4 118.4(4) . . ?
 C4 C5 C17 120.6(4) . . ?
 C11* N10* C9* 116.2(4) . . ?
 N1 C6 C5 123.1(4) . . ?
 N1 C6 H6 118.5 . . ?
 C5 C6 H6 118.5 . . ?
 N7* C8* C2* 115.6(4) . . ?
 N7* C8* C9* 120.5(4) . . ?
 C9* C8* C2* 123.9(4) . . ?
 O2B C1B Re1 178.8(5) . . ?
 N1* C2* C8* 115.7(4) . . ?
 N1* C2* C3* 121.5(4) . . ?
 C3* C2* C8* 122.9(4) . . ?
 O2A C1A Re1 178.3(5) . . ?
 C13* O15* C16* 111.2(6) . . ?
 O19 C17 C5 111.6(4) . . ?
 O18 C17 O19 125.9(4) . . ?
 O18 C17 C5 122.5(4) . . ?
 N10 C9 C8 122.5(4) . . ?
 N10 C9 H9 118.7 . . ?
 C8 C9 H9 118.7 . . ?
 N10* C9* C8* 122.7(4) . . ?
 N10* C9* H9* 118.6 . . ?
 C8* C9* H9* 118.6 . . ?
 C6* C5* C17* 119.6(4) . . ?
 C4* C5* C6* 118.7(4) . . ?
 C4* C5* C17* 121.1(4) . . ?
 N7 C12 H12 119.6 . . ?
 N7 C12 C11 120.9(4) . . ?
 C11 C12 H12 119.6 . . ?
 N1* C6* C5* 122.3(4) . . ?
 N1* C6* H6* 118.8 . . ?
 C5* C6* H6* 118.8 . . ?
 C2* C3* H3* 120.1 . . ?
 C4* C3* C2* 119.8(5) . . ?
 C4* C3* H3* 120.1 . . ?
 O2*C C1*C Re1* 178.1(5) . . ?
 N10* C11* H11* 118.9 . . ?
 N10* C11* C12* 122.2(5) . . ?
 C12* C11* H11* 118.9 . . ?
 N10 C11 C12 122.6(4) . . ?
 N10 C11 H11 118.7 . . ?
 C12 C11 H11 118.7 . . ?
 C5* C4* C13* 123.2(5) . . ?
 C3* C4* C5* 118.8(4) . . ?
 C3* C4* C13* 118.0(5) . . ?
 N7* C12* C11* 121.3(4) . . ?
 N7* C12* H12* 119.4 . . ?
 C11* C12* H12* 119.4 . . ?
 C3 C4 C5 118.7(4) . . ?
 C3 C4 C13 118.8(4) . . ?
 C5 C4 C13 122.0(4) . . ?
 O15 C13 C4 111.4(4) . . ?
 O14 C13 O15 125.5(5) . . ?
 O14 C13 C4 122.9(4) . . ?
 O19* C17* C5* 113.3(4) . . ?
 O18* C17* O19* 125.1(5) . . ?
 O18* C17* C5* 121.5(5) . . ?
 O19 C20 H20A 109.5 . . ?
 O19 C20 H20B 109.5 . . ?
 O19 C20 H20C 109.5 . . ?
 H20A C20 H20B 109.5 . . ?
 H20A C20 H20C 109.5 . . ?
 H20B C20 H20C 109.5 . . ?
 O15 C16 H16A 109.5 . . ?
 O15 C16 H16B 109.5 . . ?
 O15 C16 H16C 109.5 . . ?
 H16A C16 H16B 109.5 . . ?
 H16A C16 H16C 109.5 . . ?
 H16B C16 H16C 109.5 . . ?
 O14* C13* O15* 125.9(6) . . ?
 O14* C13* C4* 123.0(6) . . ?
 O15* C13* C4* 111.1(5) . . ?
 O19* C20* H20D 109.5 . . ?
 O19* C20* H20E 109.5 . . ?
 O19* C20* H20F 109.5 . . ?
 H20D C20* H20E 109.5 . . ?
 H20D C20* H20F 109.5 . . ?
 H20E C20* H20F 109.5 . . ?
 O15* C16* H16D 109.5 . . ?
 O15* C16* H16E 109.5 . . ?
 O15* C16* H16F 109.5 . . ?
 H16D C16* H16E 109.5 . . ?
 H16D C16* H16F 109.5 . . ?
 H16E C16* H16F 109.5 . . ?

loop_
  _geom_torsion_atom_site_label_1
  _geom_torsion_atom_site_label_2
  _geom_torsion_atom_site_label_3
  _geom_torsion_atom_site_label_4
  _geom_torsion
  _geom_torsion_site_symmetry_1
  _geom_torsion_site_symmetry_2
  _geom_torsion_site_symmetry_3
  _geom_torsion_site_symmetry_4
  _geom_torsion_publ_flag
 Re1 N1 C2 C8 1.9(5) . . . . ?
 Re1 N1 C2 C3 -178.8(3) . . . . ?
 Re1 N1 C6 C5 -177.5(3) . . . . ?
 Re1 N7 C8 C2 3.3(5) . . . . ?
 Re1 N7 C8 C9 -175.9(3) . . . . ?
 Re1 N7 C12 C11 174.3(4) . . . . ?
 Re1* N1* C2* C8* 1.3(5) . . . . ?
 Re1* N1* C2* C3* -179.7(3) . . . . ?
 Re1* N1* C6* C5* -177.5(3) . . . . ?
 Re1* N7* C8* C2* -3.7(5) . . . . ?
 Re1* N7* C8* C9* 177.2(4) . . . . ?
 Re1* N7* C12* C11* -177.9(4) . . . . ?
 N1 C2 C8 N7 -3.4(6) . . . . ?
 N1 C2 C8 C9 175.9(4) . . . . ?
 N1 C2 C3 C4 -3.0(7) . . . . ?
 N7 C8 C9 N10 1.1(7) . . . . ?
 N7 C12 C11 N10 1.6(8) . . . . ?
 N1* C2* C3* C4* -2.2(7) . . . . ?
 N7* C8* C2* N1* 1.6(6) . . . . ?
 N7* C8* C2* C3* -177.4(4) . . . . ?
 N7* C8* C9* N10* 1.1(7) . . . . ?
 C2 N1 C6 C5 -1.5(7) . . . . ?
 C2 C8 C9 N10 -178.1(4) . . . . ?
 C2 C3 C4 C5 -2.3(7) . . . . ?
 C2 C3 C4 C13 169.7(4) . . . . ?
 C8 N7 C12 C11 -1.0(7) . . . . ?
 C8 C2 C3 C4 176.3(4) . . . . ?
 C3 C2 C8 N7 177.3(4) . . . . ?
 C3 C2 C8 C9 -3.4(7) . . . . ?
 C3 C4 C13 O15 48.1(6) . . . . ?
 C3 C4 C13 O14 -127.3(6) . . . . ?
 C5 C4 C13 O15 -140.1(5) . . . . ?
 C5 C4 C13 O14 44.5(8) . . . . ?
 N10* C11* C12* N7* 0.6(8) . . . . ?
 C6 N1 C2 C8 -174.5(4) . . . . ?
 C6 N1 C2 C3 4.8(6) . . . . ?
 C6 C5 C17 O19 24.7(6) . . . . ?
 C6 C5 C17 O18 -152.3(5) . . . . ?
 C6 C5 C4 C3 5.5(7) . . . . ?
 C6 C5 C4 C13 -166.3(4) . . . . ?
 C8* N7* C12* C11* 0.8(7) . . . . ?
 C8* C2* C3* C4* 176.8(4) . . . . ?
 C2* N1* C6* C5* 0.4(7) . . . . ?
 C2* C8* C9* N10* -177.8(5) . . . . ?
 C2* C3* C4* C5* -0.7(7) . . . . ?
 C2* C3* C4* C13* 178.9(5) . . . . ?
 C17 C5 C6 N1 167.6(4) . . . . ?
 C17 C5 C4 C3 -165.8(4) . . . . ?
 C17 C5 C4 C13 22.4(7) . . . . ?
 C9 N10 C11 C12 -0.8(7) . . . . ?
 C9* N10* C11* C12* -1.0(8) . . . . ?
 C9* C8* C2* N1* -179.4(4) . . . . ?
 C9* C8* C2* C3* 1.6(7) . . . . ?
 C5* C4* C13* O14* -144.3(6) . . . . ?
 C5* C4* C13* O15* 37.6(8) . . . . ?
 C12 N7 C8 C2 179.0(4) . . . . ?
 C12 N7 C8 C9 -0.3(7) . . . . ?
 C6* N1* C2* C8* -176.7(4) . . . . ?
 C6* N1* C2* C3* 2.3(7) . . . . ?
 C6* C5* C4* C3* 3.2(7) . . . . ?
 C6* C5* C4* C13* -176.3(5) . . . . ?
 C6* C5* C17* O19* 50.2(6) . . . . ?
 C6* C5* C17* O18* -127.2(6) . . . . ?
 C3* C4* C13* O14* 36.2(8) . . . . ?
 C3* C4* C13* O15* -141.9(6) . . . . ?
 C11* N10* C9* C8* 0.2(8) . . . . ?
 C11 N10 C9 C8 -0.6(7) . . . . ?
 C4* C5* C6* N1* -3.2(7) . . . . ?
 C4* C5* C17* O19* -138.2(5) . . . . ?
 C4* C5* C17* O18* 44.4(8) . . . . ?
 C12* N7* C8* C2* 177.5(4) . . . . ?
 C12* N7* C8* C9* -1.6(7) . . . . ?
 C4 C5 C6 N1 -3.7(7) . . . . ?
 C4 C5 C17 O19 -164.1(4) . . . . ?
 C4 C5 C17 O18 18.8(8) . . . . ?
 C17* C5* C6* N1* 168.6(4) . . . . ?
 C17* C5* C4* C3* -168.4(5) . . . . ?
 C17* C5* C4* C13* 12.0(8) . . . . ?
 C20 O19 C17 O18 2.9(8) . . . . ?
 C20 O19 C17 C5 -174.0(4) . . . . ?
 C16 O15 C13 O14 4.7(8) . . . . ?
 C16 O15 C13 C4 -170.6(5) . . . . ?
 C20* O19* C17* O18* 2.3(8) . . . . ?
 C20* O19* C17* C5* -175.1(4) . . . . ?
 C16* O15* C13* O14* 10.8(10) . . . . ?
 C16* O15* C13* C4* -171.1(6) . . . . ?

_shelx_res_file
;
TITL mod25_auto_a.res in P-1
    mod25_auto.res
    created by SHELXL-2018/3 at 15:40:58 on 05-Jun-2024
REM Old TITL mod25_auto in P-1
REM SHELXT solution in P-1: R1 0.112, Rweak 0.003, Alpha 0.108
REM <I/s> 0.000 for 0 systematic absences, Orientation as input
REM Formula found by SHELXT: C36 N7 O9 Cl2 Re2
CELL 0.71073 12.6956 12.9333 13.6408 64.949 66.006 89.37
ZERR 2 0.0003 0.0003 0.0004 0.003 0.003 0.002
LATT 1
SFAC C H Cl N O Re
UNIT 64 44 4 12 28 4

L.S. 15
PLAN  10
SIZE 0.1 0.1 0.05
TEMP -123
CONF
BOND
list 4
MORE -1
BOND $H
fmap 2
acta
SHEL 20.4 0.77
REM <olex2.extras>
REM <HklSrc "%.\\mod25_auto.hkl">
REM </olex2.extras>

WGHT    0.029500    4.945800
FVAR       0.28457
RE1   6    0.684978    0.834697    0.695311    11.00000    0.01515    0.02612 =
         0.03003   -0.00732   -0.01172    0.00172
RE1*  6    0.705238    0.266049    0.786980    11.00000    0.02541    0.02633 =
         0.02305   -0.00360   -0.00954   -0.00479
CL1   3    0.700456    0.812851    0.518448    11.00000    0.03138    0.03757 =
         0.03817   -0.01755   -0.01730    0.00859
CL1*  3    0.861025    0.200028    0.660013    11.00000    0.03676    0.03553 =
         0.03981   -0.01316   -0.01438    0.00391
N1    4    0.498558    0.831060    0.741828    11.00000    0.01733    0.02640 =
         0.02654   -0.01139   -0.01138    0.00231
O19   5    0.246007    0.534074    0.966061    11.00000    0.02947    0.02885 =
         0.03536   -0.00394   -0.01613   -0.00266
N7    4    0.673937    1.010745    0.590482    11.00000    0.01854    0.02514 =
         0.02953   -0.00989   -0.01062    0.00029
O2C   5    0.670349    0.573078    0.835117    11.00000    0.04844    0.03068 =
         0.06416   -0.00846   -0.02908    0.00768
N1*   4    0.739322    0.415594    0.615775    11.00000    0.01781    0.03011 =
         0.02538   -0.01211   -0.00912    0.00492
O15   5    0.116402    0.923849    0.741592    11.00000    0.02005    0.05447 =
         0.03544   -0.00388   -0.01293    0.00793
N7*   4    0.844762    0.389280    0.754167    11.00000    0.02190    0.02609 =
         0.02419   -0.00739   -0.00798    0.00074
O19*  5    0.560449    0.467557    0.402195    11.00000    0.03356    0.05059 =
         0.04050   -0.02693   -0.02135    0.01441
O2B   5    0.952444    0.860674    0.600189    11.00000    0.01965    0.05816 =
         0.08605   -0.02210   -0.02299    0.00603
O2A   5    0.673655    0.878379    0.903375    11.00000    0.06094    0.05804 =
         0.04731   -0.02166   -0.02920   -0.00130
O18   5    0.125187    0.616004    0.885362    11.00000    0.02643    0.03791 =
         0.06367   -0.00673   -0.02496   -0.00302
O2*A  5    0.510674    0.348127    0.943406    11.00000    0.04056    0.05883 =
         0.04453   -0.02304    0.00084   -0.00830
O2*B  5    0.698729    0.076073    1.021012    11.00000    0.09786    0.03983 =
         0.04522    0.01065   -0.04258   -0.01897
O2*C  5    0.519166    0.105562    0.799871    11.00000    0.04454    0.07178 =
         0.05928   -0.03153   -0.01236   -0.02229
O14   5    0.068369    0.811549    0.936576    11.00000    0.02635    0.07375 =
         0.03473   -0.01349   -0.00829    0.01887
C2    1    0.467896    0.933350    0.686905    11.00000    0.01711    0.02832 =
         0.02441   -0.01017   -0.00936    0.00214
C1C   1    0.675824    0.670821    0.784322    11.00000    0.02239    0.03555 =
         0.04257   -0.01318   -0.01951    0.00642
C1*B  1    0.699078    0.144627    0.933233    11.00000    0.04676    0.02921 =
         0.03187    0.00036   -0.01867   -0.01265
O14*  5    0.925872    0.783475    0.222009    11.00000    0.06494    0.04140 =
         0.03823    0.00021   -0.01536   -0.00010
N10   4    0.646484    1.230018    0.448174    11.00000    0.02777    0.02603 =
         0.03867   -0.01212   -0.01312    0.00172
C8    1    0.566479    1.032482    0.599897    11.00000    0.01792    0.02496 =
         0.02458   -0.01067   -0.00957    0.00081
C1*A  1    0.583730    0.321186    0.884307    11.00000    0.02379    0.04051 =
         0.02128   -0.00814   -0.00182   -0.00916
C3    1    0.351112    0.940582    0.712123    11.00000    0.01998    0.02503 =
         0.02644   -0.01028   -0.01032    0.00370
AFIX  43
H3    2    0.331022    1.013522    0.675732    11.00000   -1.20000
AFIX   0
C5    1    0.296826    0.734869    0.838929    11.00000    0.01568    0.02749 =
         0.02316   -0.00939   -0.00628   -0.00018

N10*  4    1.017624    0.562097    0.701838    11.00000    0.03022    0.04200 =
         0.03360   -0.01278   -0.01302   -0.00687
C6    1    0.414150    0.734489    0.814917    11.00000    0.01712    0.02485 =
         0.02315   -0.00610   -0.00851    0.00139
AFIX  43
H6    2    0.435748    0.662657    0.851855    11.00000   -1.20000
AFIX   0

C8*   1    0.878942    0.493727    0.655200    11.00000    0.02018    0.02541 =
         0.02476   -0.00927   -0.00723    0.00254
C1B   1    0.852053    0.851854    0.636343    11.00000    0.02645    0.03256 =
         0.04465   -0.01288   -0.01857    0.00640
C2*   1    0.821747    0.508094    0.577264    11.00000    0.02271    0.02552 =
         0.02668   -0.00860   -0.00875    0.00451
C1A   1    0.676088    0.861183    0.826195    11.00000    0.02713    0.03342 =
         0.03742   -0.00973   -0.01597   -0.00051
O15*  5    0.737243    0.748935    0.263429    11.00000    0.08376    0.05471 =
         0.07980    0.00605   -0.06271    0.00491
C17   1    0.211062    0.622270    0.900415    11.00000    0.01583    0.03301 =
         0.02679   -0.00826   -0.00611   -0.00009
O18*  5    0.738853    0.534497    0.247173    11.00000    0.05368    0.11096 =
         0.02895   -0.02689   -0.01285   -0.01137
C9    1    0.554595    1.142552    0.528916    11.00000    0.02365    0.02678 =
         0.03340   -0.01228   -0.01505    0.00438
AFIX  43
H9    2    0.478179    1.156028    0.538228    11.00000   -1.20000
AFIX   0

C9*   1    0.964109    0.578679    0.631271    11.00000    0.02984    0.02953 =
         0.02746   -0.00906   -0.00673   -0.00195
AFIX  43
H9*   2    0.985388    0.651750    0.561853    11.00000   -1.20000
AFIX   0
C5*   1    0.716660    0.517042    0.434898    11.00000    0.03150    0.03819 =
         0.02898   -0.01633   -0.01730    0.01235

C12   1    0.766238    1.098798    0.510547    11.00000    0.01993    0.03230 =
         0.04000   -0.01525   -0.01286    0.00086
AFIX  43
H12   2    0.842718    1.087003    0.502527    11.00000   -1.20000
AFIX   0

C6*   1    0.688170    0.420472    0.546325    11.00000    0.02071    0.02758 =
         0.04451   -0.01720   -0.01603    0.00552
AFIX  43
H6*   2    0.630265    0.356082    0.573404    11.00000   -1.20000
AFIX   0
C3*   1    0.850180    0.608218    0.469894    11.00000    0.03274    0.02697 =
         0.02622   -0.00622   -0.00942    0.00363
AFIX  43
H3*   2    0.906063    0.672834    0.446027    11.00000   -1.20000
AFIX   0
C1*C  1    0.587800    0.164825    0.797138    11.00000    0.03675    0.03920 =
         0.03345   -0.01076   -0.01049   -0.00906
C11*  1    0.984867    0.458125    0.797625    11.00000    0.02677    0.04299 =
         0.02915   -0.01482   -0.01350    0.00089
AFIX  43
H11*  2    1.021702    0.442337    0.849353    11.00000   -1.20000
AFIX   0

C11   1    0.751507    1.206923    0.439386    11.00000    0.02429    0.03111 =
         0.03701   -0.01486   -0.00921   -0.00315
AFIX  43
H11   2    0.819007    1.266834    0.382141    11.00000   -1.20000
AFIX   0

C4*   1    0.797173    0.613584    0.398147    11.00000    0.03767    0.03113 =
         0.02551   -0.00941   -0.01375    0.00928
C12*  1    0.898689    0.371925    0.824551    11.00000    0.02612    0.03013 =
         0.02363   -0.00645   -0.01040    0.00112
AFIX  43
H12*  2    0.877611    0.299196    0.894325    11.00000   -1.20000
AFIX   0

C4    1    0.264130    0.841323    0.790354    11.00000    0.01469    0.03065 =
         0.02355   -0.00943   -0.00818    0.00114
C13   1    0.137247    0.854015    0.832680    11.00000    0.01842    0.03150 =
         0.03207   -0.00333   -0.00940    0.00081
C17*  1    0.673001    0.508790    0.350336    11.00000    0.03888    0.03643 =
         0.03534   -0.01616   -0.02124    0.01088
C20   1    0.175887    0.418948    1.019940    11.00000    0.03628    0.02737 =
         0.03547   -0.00597   -0.01354   -0.00380
AFIX 137
H20A  2    0.172014    0.404450    0.956434    11.00000   -1.50000
H20B  2    0.096290    0.414814    1.077451    11.00000   -1.50000
H20C  2    0.212161    0.360093    1.062200    11.00000   -1.50000
AFIX   0
C16   1    0.001242    0.956568    0.774901    11.00000    0.03167    0.06331 =
         0.07119   -0.02028   -0.02924    0.02340
AFIX 137
H16A  2   -0.002731    1.014799    0.702209    11.00000   -1.50000
H16B  2   -0.010755    0.989248    0.830803    11.00000   -1.50000
H16C  2   -0.060079    0.887615    0.814047    11.00000   -1.50000
AFIX   0

C13*  1    0.828995    0.725059    0.283174    11.00000    0.06184    0.04012 =
         0.04051   -0.01544   -0.02898    0.01053
C20*  1    0.518495    0.449746    0.324926    11.00000    0.04504    0.06136 =
         0.06201   -0.04298   -0.03441    0.01990
AFIX 137
H20D  2    0.527194    0.525090    0.258144    11.00000   -1.50000
H20E  2    0.435449    0.411515    0.372014    11.00000   -1.50000
H20F  2    0.564556    0.400623    0.292521    11.00000   -1.50000
AFIX   0
C16*  1    0.771152    0.847601    0.141678    11.00000    0.11675    0.07685 =
         0.07313    0.00102   -0.06584    0.02760
AFIX 137
H16D  2    0.808652    0.821193    0.080221    11.00000   -1.50000
H16E  2    0.826325    0.910355    0.127855    11.00000   -1.50000
H16F  2    0.700841    0.876330    0.136659    11.00000   -1.50000
AFIX   0
HKLF 4


REM  mod25_auto_a.res in P-1
REM wR2 = 0.0725, GooF = S = 1.052, Restrained GooF = 1.052 for all data
REM R1 = 0.0299 for 7000 Fo > 4sig(Fo) and 0.0400 for all 8342 data
REM 509 parameters refined using 0 restraints

END

WGHT      0.0294      4.9532

REM Highest difference peak  3.478,  deepest hole -1.169,  1-sigma level  0.138
Q1    1   0.6523  0.8633  0.7443  11.00000  0.05    3.48
Q2    1   0.6833  0.3174  0.8154  11.00000  0.05    1.80
Q3    1   0.7575  0.2604  0.7250  11.00000  0.05    1.56
Q4    1   0.7431  0.2224  0.8213  11.00000  0.05    1.25
Q5    1   0.6906  0.7581  0.6800  11.00000  0.05    1.09
Q6    1   0.2714  0.3008  1.1225  11.00000  0.05    1.03
Q7    1  -0.0736  1.0629  0.8307  11.00000  0.05    0.98
Q8    1   0.6937  0.1823  0.8138  11.00000  0.05    0.94
Q9    1   0.8998  0.6357  0.7302  11.00000  0.05    0.92
Q10   1   0.7206  0.8519  0.6116  11.00000  0.05    0.91
;
_shelx_res_checksum                23089
_shelx_hkl_file
;
   0   0  -2 5935.63  116.00
   0   0  -2 6027.35  115.45
   0   0  -2 5912.41  116.08
   0   0  -3   11.96    3.71
   0   0  -3   13.96    3.54
   0   0   3   11.30    3.29
   0   0   3   10.66    2.89
   0   0  -3    6.56    2.49
   0   0   4  862.34   21.87
   0   0  -4  910.50   28.52
   0   0   4  948.64   28.92
   0   0   4  881.72   25.98
   0   0  -4  896.55   29.60
   0   0  -5   53.03    6.91
   0   0   5   47.15    6.84
   0   0   5   53.49    6.13
   0   0  -5   50.03    7.06
   0   0   5   39.89    3.87
   0   0  -6   33.44    6.83
   0   0   6   33.26    4.02
   0   0   6   32.74    5.27
   0   0  -6   30.96    6.10
   0   0  -7  236.60   16.75
   0   0   7  199.02   13.83
   0   0   7  214.95   10.76
   0   0   7  193.21   16.39
   0   0  -7  222.02   17.45
   0   0   8  672.50   22.51
   0   0   8  704.95   28.91
   0   0   8  768.08   33.79
   0   0  -8  703.88   34.58
   0   0  -8  714.00   32.52
   0   0  -9  231.17   18.89
   0   0   9  242.92   16.94
   0   0   9  284.88   21.15
   0   0  -9  259.47   21.84
   0   0   9  227.06   12.15
   0   0  10  740.33   24.30
   0   0  10  790.73   38.45
   0   0 -10  758.94   40.63
   0   0 -10  778.49   38.17
   0   0  11  280.45   23.80
   0   0 -11  324.50   27.51
   0   0 -11  301.20   24.55
   0   0  12  357.63   28.12
   0   0 -12  344.11   30.09
   0   0 -12  316.80   26.13
   0   0 -13   85.85   15.62
   0   0 -13   78.63   16.42
   0   0  13   92.69   16.13
   0   0 -14   46.90   12.82
   0   0 -14   50.97   14.16
   0   0  14   49.81   13.32
   0   0 -15   -2.91   10.10
   0   0  15  -14.50   11.38
   0  -1  15  158.22   20.67
   0   1 -15  171.62   23.06
   0   1 -14   86.87   15.86
   0  -1  14   94.59   17.82
   0  -1  13  284.65   28.20
   0   1 -13  309.30   30.30
   0   1 -13  235.66   23.93
   0   1 -12    9.91    7.62
   0  -1  12   20.00    9.97
   0   1 -12   13.59    7.34
   0   1 -11   20.20    8.65
   0   1 -11   38.13   10.31
   0  -1  11   38.17   10.84
   0   1 -10   19.85    7.82
   0  -1  10    9.98    4.02
   0   1 -10    2.43    6.46
   0  -1  10    7.89    6.67
   0   1  -9   86.39   13.53
   0   1  -9   97.75   13.00
   0  -1   9   91.75    8.71
   0  -1   9  116.46   14.84
   0   1  -8  442.58   27.65
   0   1  -8  462.28   25.27
   0  -1   8  489.90   24.99
   0  -1   8  519.31   28.86
   0  -1   8  462.74   20.06
   0   1  -7  552.30   28.74
   0   1  -7  543.58   25.85
   0  -1   7  523.33   24.94
   0  -1   7  564.02   28.45
   0  -1   7  519.65   20.57
   0   1  -6 1710.55   49.28
   0  -1   6 1635.24   42.91
   0  -1   6 1724.40   49.18
   0   1  -6 1737.34   53.83
   0   1  -5 1259.22   36.96
   0  -1   5 1233.02   36.84
   0  -1   5 1126.65   24.49
   0  -1   5 1164.91   31.69
   0   1  -5 1252.63   40.25
   0   1  -4 3312.78   76.76
   0   1  -4 3438.97   73.14
   0  -1   4 3478.59   77.49
   0  -1   4 3104.69   61.34
   0  -1   4 3279.06   73.33
   0  -1   4 3160.75   68.05
   0   1  -3  961.67   26.59
   0  -1   3  898.12   24.21
   0   1  -3  949.48   29.51
   0  -1   3  904.08   27.03
   0   1  -3  934.65   29.02
   0   1  -2 2163.68   45.78
   0   1  -2 2158.16   47.69
   0   1  -2 2072.80   48.89
   0  -1   2 2091.89   47.52
   0   1  -2 2111.97   48.38
   0   1  -1  158.91    7.30
   0   1  -1  151.41    5.53
   0  -1   1  151.43    7.00
   0   1  -1  154.89    7.00
   0  -1  -2  240.55    9.83
   0  -1  -2  233.84    8.85
   0   1   2  254.42    8.88
   0   1   2  246.81    7.99
   0  -1  -3  182.86   10.07
   0  -1  -3  191.23    9.83
   0   1   3  208.46    9.82
   0   1   3  190.65    8.92
   0  -1  -4 1489.37   40.21
   0   1   4 1452.22   37.21
   0  -1  -4 1396.22   39.45
   0   1   4 1524.57   39.21
   0  -1  -5  105.72    9.62
   0   1   5  104.17    8.56
   0   1   5  100.31    4.46
   0  -1  -5   94.84    9.22
   0   1   5  104.19    9.31
   0   1   6 3895.86   76.52
   0   1   6 4129.50   90.61
   0  -1  -6 3904.44   93.33
   0  -1  -6 3948.81   93.91
   0  -1  -7   69.34    9.95
   0   1   7   77.11    4.74
   0   1   7   69.58    7.48
   0  -1  -7   77.46    9.89
   0  -1  -8 1885.01   58.58
   0   1   8 1804.39   50.21
   0   1   8 1767.26   39.33
   0   1   8 1986.13   56.57
   0  -1  -8 1825.27   59.70
   0   1   8 1792.78   39.12
   0   1   9    5.75    3.82
   0  -1  -9   14.58    6.59
   0   1   9    7.66    6.14
   0  -1  -9    0.93    5.89
   0   1   9    3.75    1.78
   0  -1 -10  549.74   33.14
   0   1  10  588.95   30.58
   0  -1 -10  479.30   29.59
   0   1  10  507.24   24.60
   0   1  10  447.57   12.36
   0   1  11    8.16    6.50
   0  -1 -11   -0.83    5.98
   0   1  11   -0.84    3.34
   0  -1 -11   17.50    7.80
   0   1  12    5.41    7.24
   0  -1 -12   -0.22    7.81
   0  -1 -12    5.87    7.41
   0   1  13   54.63   12.76
   0  -1 -13   22.87    9.92
   0  -1 -13   33.72   11.43
   0   1  14  156.83   20.37
   0  -1 -14  137.06   22.49
   0  -1 -14  117.27   18.75
   0   1  15   89.57   17.04
   0  -1 -15   96.76   19.58
   0  -1 -15   60.04   15.68
   0   2 -14   -4.39    7.51
   0  -2  14   15.96    9.03
   0  -2  13   29.24   12.33
   0   2 -13   55.83   16.01
   0   2 -13   59.23   12.69
   0  -2  12   35.67   11.39
   0   2 -12   36.12   12.49
   0   2 -12   24.44    8.43
   0   2 -11  411.65   28.56
   0   2 -11  450.34   33.88
   0  -2  11  474.65   34.35
   0   2 -10  166.12   16.80
   0   2 -10  189.40   20.85
   0   2  -9  901.88   44.03
   0   2  -9  944.11   39.47
   0  -2   9  885.94   33.59
   0  -2   8  399.58   20.53
   0   2  -8  437.23   24.16
   0  -2   8  434.68   28.21
   0   2  -8  412.32   27.30
   0  -2   7 1174.68   42.07
   0  -2   7 1056.91   35.55
   0   2  -7 1091.35   39.05
   0  -2   7 1168.83   46.12
   0   2  -7 1136.10   44.68
   0   2  -6  380.45   22.88
   0   2  -6  401.31   20.16
   0  -2   6  432.66   22.53
   0  -2   6  384.89   18.40
   0  -2   6  431.01   25.09
   0  -2   6  416.69   24.44
   0  -2   5   73.85    8.64
   0  -2   5   70.23    3.80
   0   2  -5   73.11    7.67
   0   2  -5   72.05    9.18
   0  -2   5   59.78    6.74
   0   2  -4   80.84    8.79
   0  -2   4   68.40    7.51
   0  -2   4   75.40    6.98
   0   2  -4   76.12    7.12
   0  -2   4   67.16    4.03
   0  -2   3   19.33    2.31
   0  -2   3   24.14    4.30
   0   2  -3   28.50    4.76
   0   2  -3   27.99    3.96
   0  -2   3   19.37    4.72
   0   2  -3   24.36    4.50
   0   2  -3   21.57    4.47
   0  -2   3   23.31    3.94
   0  -2   2  644.93   21.79
   0   2  -2  612.37   20.80
   0   2  -2  604.53   17.07
   0   2  -2  615.43   15.95
   0  -2   2  587.39   15.90
   0   2  -2  605.68   21.57
   0   2  -2  671.96   21.55
   0  -2   2  585.23   19.35
   0  -2   2  635.11   21.76
   0  -2   1 1711.84   39.84
   0   2  -1 1667.57   40.28
   0  -2   1 1816.18   39.66
   0   2  -1 1718.29   36.45
   0  -2   1 1634.30   36.21
   0   2  -1 1680.33   38.99
   0  -2   1 1750.86   40.82
   0   2  -1 1722.90   34.28
   0  -2   0 2579.66   51.83
   0   2   0 2575.98   51.37
   0  -2   0 2564.00   52.47
   0   2   0 2579.13   52.29
   0  -2   0 2672.68   54.30
   0  -2   0 2661.69   53.69
   0   2   0 2516.65   52.85
   0  -2   0 2612.52   53.34
   0  -2  -1 3931.03   77.71
   0  -2  -1 3895.98   75.38
   0  -2  -1 3929.02   77.39
   0   2   1 4123.88   77.78
   0   2   2 5914.86  108.50
   0  -2  -2 5841.70  108.76
   0  -2  -2 5670.61  109.75
   0   2   2 6046.02  112.74
   0  -2  -2 5586.01  112.96
   0  -2  -3 2688.24   58.05
   0  -2  -3 2698.86   61.65
   0   2   3 2881.90   59.53
   0   2   3 2805.14   55.17
   0   2   3 2755.87   57.35
   0  -2  -4 2248.47   56.82
   0  -2  -4 2190.82   53.79
   0   2   4 2366.97   50.63
   0   2   4 2452.97   53.36
   0  -2  -5  306.64   17.03
   0  -2  -5  333.12   16.35
   0   2   5  318.48   13.95
   0  -2  -6  126.53   11.86
   0   2   6  138.52   10.96
   0  -2  -6  109.96   10.54
   0   2   6  126.30    9.62
   0  -2  -7  163.77   13.95
   0   2   7  165.42   12.10
   0   2   7  166.55    8.30
   0  -2  -7  157.44   13.93
   0   2   8  182.78   15.46
   0  -2  -8  149.13   14.89
   0  -2  -8  179.53   15.88
   0   2   8  157.72    8.34
   0   2   9    9.81    4.21
   0  -2  -9    2.05    5.61
   0  -2  -9    0.10    5.59
   0   2   9    8.13    2.76
   0  -2 -10  344.43   25.60
   0   2  10  367.84   23.05
   0  -2 -10  378.24   26.39
   0   2  10  339.10   18.67
   0   2  10  348.24   13.22
   0   2  11    0.99    2.06
   0  -2 -11    6.61    6.84
   0   2  11    4.92    5.46
   0  -2 -11    0.83    5.91
   0   2  11    0.65    3.42
   0  -2 -12  806.88   43.98
   0  -2 -12  863.03   46.77
   0   2  12  877.65   40.83
   0  -2 -13   11.71    7.25
   0  -2 -13    3.90    7.67
   0   2  13   12.02    7.56
   0  -2 -14  374.20   33.09
   0  -2 -14  450.73   37.17
   0   2  14  395.48   30.32
   0  -2 -15    3.97    8.57
   0  -2 -15   27.05   12.49
   0   2  15   10.36    9.29
   0   2  16   68.19   14.75
   0   3 -13  255.42   24.73
   0  -3  13  275.55   25.19
   0  -3  13  302.18   31.28
   0   3 -12   -6.13    8.57
   0   3 -12   -6.42    9.97
   0  -3  12  -10.90   11.76
   0   3 -11  258.48   22.05
   0   3 -11  262.22   26.41
   0  -3  11  292.98   28.59
   0   3 -10   65.88   10.94
   0   3 -10   65.87   13.10
   0  -3  10   70.09   14.17
   0   3  -9   26.28    7.32
   0  -3   9   28.67   10.67
   0  -3   9   22.52    6.09
   0   3  -9   28.39    9.39
   0   3  -8    9.05    6.91
   0  -3   8   -0.66    7.29
   0   3  -8   -2.81    4.82
   0  -3   8   -4.50    3.89
   0   3  -7  187.20   14.51
   0   3  -7  179.59   17.33
   0  -3   7  198.60   18.98
   0  -3   7  195.53   14.58
   0   3  -6   19.80    5.24
   0  -3   6   11.05    4.11
   0  -3   6   18.72    5.53
   0  -3   6   15.06    7.54
   0   3  -6   19.08    6.75
   0   3  -5 1349.80   45.22
   0  -3   5 1327.53   40.92
   0  -3   5 1311.71   30.13
   0   3  -5 1347.32   38.99
   0  -3   5 1396.55   45.91
   0  -3   4   35.90    6.57
   0   3  -4   25.63    4.46
   0  -3   4   24.46    4.85
   0  -3   4   27.98    6.28
   0   3  -4   21.96    5.26
   0  -3   4   24.92    3.15
   0  -3   3 4059.30   90.91
   0   3  -3 3896.25   88.48
   0   3  -3 3942.71   80.68
   0   3  -3 3824.55   77.83
   0  -3   3 3686.71   77.99
   0   3  -3 3982.72   91.45
   0   3  -3 4338.02   90.41
   0  -3   3 3805.66   86.32
   0  -3   3 4060.98   91.95
   0   3  -2  907.09   28.47
   0   3  -2  895.52   22.59
   0   3  -2  933.47   24.09
   0  -3   2  859.77   23.64
   0  -3   2  922.09   30.96
   0  -3   2  925.77   28.80
   0   3  -2  965.76   30.59
   0  -3   2  892.26   28.28
   0  -3   2  958.52   30.70
   0   3  -2  997.03   30.12
   0  -3   2  919.02   30.11
   0   3  -1 6466.05  127.27
   0   3  -1 6621.67  119.48
   0   3  -1 6581.70  125.08
   0  -3   1 6152.08  124.88
   0  -3   1 6296.96  130.65
   0  -3   1 6778.59  129.41
   0   3  -1 6197.59  129.32
   0  -3   1 6196.17  129.27
   0  -3   1 6441.62  131.03
   0  -3   1 6368.77  129.02
   0  -3   0 4853.41   96.85
   0  -3   0 5080.01  100.61
   0   3   0 4909.31   95.82
   0  -3   0 4826.68   97.71
   0   3   0 4921.29   97.42
   0  -3   0 5271.48  100.15
   0  -3   0 4845.59  100.49
   0  -3   0 4988.50   99.35
   0   3   0 4807.13   98.20
   0  -3  -1  368.06    9.84
   0   3   1  362.21   13.37
   0  -3  -1  377.50   13.33
   0  -3  -1  353.04   11.22
   0   3   1  349.44   10.89
   0  -3  -1  365.94   13.75
   0   3   1  358.05   12.67
   0  -3  -2   -1.12    1.98
   0  -3  -2    4.59    2.07
   0   3   2    1.11    2.17
   0  -3  -3    5.87    1.80
   0   3   3    2.92    2.95
   0  -3  -3    6.45    1.85
   0  -3  -3    4.93    2.50
   0   3   3    8.07    3.01
   0   3   3    4.46    1.53
   0   3   4  169.10   10.05
   0  -3  -4  168.95    9.11
   0  -3  -4  156.38   10.90
   0  -3  -4  180.31    7.26
   0   3   4  176.84    7.03
   0   3   4  175.07    8.78
   0   3   4  171.10    8.45
   0  -3  -5 1143.07   33.99
   0  -3  -5 1183.35   37.98
   0   3   5 1176.36   30.36
   0   3   5 1201.36   29.85
   0   3   5 1230.45   34.93
   0   3   5 1247.90   33.04
   0  -3  -6 2227.00   61.58
   0   3   6 2253.35   51.82
   0   3   6 2340.63   55.93
   0  -3  -6 2141.37   57.28
   0   3   6 2108.72   49.53
   0  -3  -7  138.92   13.57
   0   3   7  156.00   10.73
   0   3   7  138.70    8.48
   0  -3  -7  151.04   13.01
   0  -3  -8 1478.64   51.23
   0   3   8 1408.83   36.18
   0  -3  -8 1378.27   48.29
   0  -3  -9  278.57   21.72
   0   3   9  252.60   12.21
   0  -3  -9  262.67   20.67
   0  -3 -10  760.46   38.03
   0   3  10  772.10   32.08
   0   3  10  684.00   26.36
   0  -3 -10  696.01   37.07
   0   3  10  708.11   22.92
   0   3  11   62.48    5.98
   0  -3 -11   70.09   13.06
   0  -3 -11   68.66   13.01
   0   3  11   72.42    8.44
   0   3  11  103.43   12.18
   0  -3 -12    0.26    7.19
   0  -3 -12   11.53    7.26
   0   3  12    6.94    7.00
   0   3  12   -2.57    3.00
   0  -3 -13   16.65    9.47
   0  -3 -13    2.67    7.94
   0   3  13   26.00    8.80
   0  -3 -14   -2.94    8.56
   0  -3 -14   10.83   10.20
   0   3  14    6.66    6.96
   0  -3 -15   30.74   11.24
   0  -3 -15   12.89   12.42
   0   3  15    1.22    6.81
   0   3  16  118.95   18.20
   0  -4  12    8.27    5.19
   0   4 -12   11.24    6.90
   0   4 -12   -9.27    8.80
   0   4 -11  297.65   23.42
   0   4 -11  322.93   30.12
   0  -4  11  384.87   34.49
   0   4 -10   12.05    5.96
   0   4 -10   17.87    9.95
   0  -4  10    7.79    8.52
   0  -4   9 1001.58   51.02
   0   4  -9  938.25   38.83
   0   4  -9  932.20   46.51
   0  -4   8    3.32    6.60
   0   4  -8    1.16    6.09
   0   4  -8   -0.94    5.28
   0   4  -7 1200.63   40.17
   0  -4   7 1241.06   52.68
   0   4  -7 1159.96   47.49
   0  -4   7 1179.16   43.25
   0   4  -6    1.69    5.48
   0  -4   6   -6.33    7.13
   0   4  -6    0.73    3.75
   0  -4   6    0.85    3.80
   0   4  -5 1142.54   34.12
   0   4  -5 1078.85   40.96
   0  -4   5 1171.18   43.50
   0  -4   5 1165.93   45.98
   0  -4   5 1109.91   39.06
   0  -4   4    3.16    3.53
   0   4  -4    8.63    3.14
   0  -4   4   -0.64    4.40
   0  -4   4    5.94    2.70
   0  -4   4    7.57    3.73
   0   4  -4    3.97    4.30
   0  -4   4    9.74    5.23
   0  -4   3  127.85   10.91
   0  -4   3  131.09   12.38
   0  -4   3  147.71   11.81
   0   4  -3  133.21   11.06
   0  -4   3  145.12   12.52
   0   4  -3  136.00    8.09
   0  -4   3  135.37    8.11
   0   4  -3  145.94    7.93
   0  -4   2  129.80   10.43
   0  -4   2  118.49   10.39
   0   4  -2  112.65   10.11
   0  -4   2  117.88   11.08
   0  -4   2  120.67    9.82
   0   4  -2  119.44    9.42
   0  -4   2  123.14   10.67
   0   4  -2  121.29    7.73
   0  -4   2  112.53    7.57
   0   4  -2  111.53    5.77
   0   4  -1 1487.16   37.95
   0  -4   1 1423.84   39.51
   0  -4   1 1499.45   42.28
   0   4  -1 1442.52   40.17
   0  -4   1 1539.65   40.76
   0  -4   1 1446.01   41.71
   0  -4   1 1409.91   40.67
   0  -4   1 1382.41   36.30
   0   4  -1 1491.19   36.60
   0  -4   0    2.23    2.27
   0  -4   0    5.07    2.65
   0  -4   0    3.88    2.14
   0   4   0    4.31    2.16
   0  -4   0    7.01    2.68
   0   4   0    2.97    1.83
   0  -4   0    4.57    2.63
   0   4   0    3.94    2.27
   0  -4   0    1.71    2.42
   0  -4  -1 1150.06   32.38
   0  -4  -1 1222.33   32.34
   0   4   1 1133.94   24.95
   0  -4  -1 1066.37   25.53
   0   4   1 1129.84   30.41
   0   4   1 1146.19   29.99
   0  -4  -1 1121.10   30.77
   0  -4  -1 1122.67   28.71
   0   4   1 1110.15   27.87
   0  -4  -1 1114.10   23.44
   0  -4  -2  981.38   22.68
   0  -4  -2 1041.64   29.03
   0   4   2 1052.08   28.74
   0  -4  -2 1000.46   25.21
   0   4   2  961.03   22.28
   0  -4  -3  569.32   18.92
   0  -4  -3  540.50   19.38
   0   4   3  559.52   19.71
   0   4   4 1097.10   25.81
   0  -4  -4 1034.28   33.16
   0  -4  -4 1100.14   26.96
   0   4   4 1150.37   32.48
   0   4   4 1116.92   30.19
   0  -4  -4 1093.29   28.84
   0  -4  -5 2830.87   57.77
   0   4   5 2775.93   64.94
   0  -4  -5 2669.37   68.20
   0  -4  -5 2628.83   60.95
   0   4   5 2622.96   54.54
   0   4   5 2774.11   60.96
   0   4   5 2778.62   59.19
   0   4   6  678.23   25.68
   0  -4  -6  630.13   24.24
   0  -4  -6  656.83   28.67
   0   4   6  667.05   19.65
   0   4   6  665.10   21.92
   0   4   6  697.81   23.26
   0   4   7   48.47    7.32
   0  -4  -7   43.10    7.73
   0  -4  -7   39.54    6.75
   0   4   7   38.84    5.04
   0   4   7   43.31    5.39
   0   4   7   34.76    5.65
   0  -4  -8   32.38    8.41
   0  -4  -8   19.00    6.35
   0   4   8   28.19    5.15
   0   4   8   28.61    4.68
   0   4   8   31.38    7.12
   0  -4  -9    2.28    5.75
   0  -4  -9    5.75    6.65
   0   4   9    8.48    4.47
   0   4   9    3.61    3.24
   0   4  10   23.68    4.55
   0  -4 -10   24.28    7.18
   0  -4 -10   12.91    7.30
   0   4  11  182.02   11.60
   0   4  11  168.86   12.32
   0   4  11  205.89   15.97
   0  -4 -11  191.97   19.75
   0  -4 -11  170.29   19.65
   0   4  12  388.25   17.39
   0   4  12  434.19   24.91
   0  -4 -12  421.91   31.11
   0   4  12  373.37   19.42
   0  -4 -12  370.96   29.59
   0  -4 -13  171.97   21.85
   0   4  13  149.27   15.84
   0  -4 -13  171.37   21.68
   0  -4 -14  432.66   35.64
   0   4  14  404.41   27.63
   0  -4 -14  479.14   36.92
   0   4  15   87.28   14.69
   0  -4 -15   61.19   16.18
   0  -4 -15  105.01   18.55
   0  -4 -16  252.74   29.74
   0   4  16  221.66   22.55
   0  -4 -16  264.96   30.76
   0  -5  11  286.26   31.70
   0   5 -11  261.06   27.58
   0   5 -10  131.98   14.83
   0  -5  10  153.47   22.58
   0  -5  10  146.83   15.98
   0   5 -10  110.95   17.67
   0   5  -9  147.07   14.46
   0  -5   9  170.10   22.29
   0  -5   9  166.65   16.26
   0   5  -9  150.36   19.26
   0   5  -8   90.64   13.57
   0   5  -8   85.77   10.47
   0  -5   8   83.41   15.43
   0   5  -7   25.26    5.83
   0  -5   7   30.61    5.91
   0   5  -7   44.21    9.41
   0  -5   7   18.87    9.36
   0   5  -6   10.40    4.14
   0  -5   6   20.08    4.92
   0   5  -6    7.39    5.53
   0  -5   6   14.91    8.36
   0   5  -5  688.68   24.18
   0  -5   5  721.33   37.02
   0   5  -5  661.71   31.34
   0  -5   5  664.47   30.89
   0   5  -4   27.89    7.44
   0  -5   4   20.53    6.99
   0   5  -4   16.68    5.35
   0   5  -4   26.49    4.28
   0  -5   4   27.40    8.43
   0  -5   4   32.22    6.90
   0  -5   3 2662.20   72.21
   0  -5   3 2600.01   72.97
   0  -5   3 2786.83   70.42
   0  -5   3 2658.43   72.19
   0   5  -3 2775.61   69.92
   0  -5   3 2528.65   54.32
   0   5  -3 2470.13   65.71
   0   5  -3 2463.36   54.34
   0  -5   3 2325.28   57.88
   0   5  -3 2611.84   58.83
   0  -5   3 2562.02   68.49
   0  -5   2  189.39   11.07
   0   5  -2  186.87   10.82
   0  -5   2  187.58   15.48
   0  -5   2  203.69   14.16
   0  -5   2  191.24    7.65
   0  -5   2  196.67    7.13
   0   5  -2  191.88    7.22
   0   5  -2  192.61   12.73
   0  -5   2  176.68   13.74
   0  -5   2  207.55   15.24
   0  -5   2  192.18   14.13
   0  -5   1 4757.30  106.73
   0  -5   1 4697.94  107.25
   0   5  -1 4698.82  104.29
   0  -5   1 5127.35  106.77
   0   5  -1 4643.31   99.75
   0  -5   1 4718.85  103.84
   0  -5   1 4966.21  108.34
   0  -5   1 4429.49   99.37
   0   5  -1 4849.36   99.48
   0  -5   0  180.73   12.67
   0  -5   0  198.46   12.33
   0   5   0  174.15    9.33
   0   5   0  167.52   10.70
   0  -5   0  163.62   11.43
   0  -5   0  164.25   10.23
   0  -5   0  171.83   12.38
   0  -5   0  176.31   10.96
   0   5   0  172.94   10.26
   0  -5  -1 1251.91   35.46
   0  -5  -1 1150.12   35.90
   0  -5  -1 1098.69   28.43
   0   5   1 1168.91   27.26
   0   5   1 1200.53   33.95
   0  -5  -1 1173.81   32.44
   0   5   1 1115.93   30.55
   0   5   1 1186.74   32.86
   0  -5  -2    1.64    2.69
   0   5   2   -0.33    2.27
   0  -5  -2    2.12    1.67
   0   5   2    3.41    1.49
   0   5   2    3.21    2.57
   0  -5  -2    5.31    2.00
   0   5   3  427.21   17.90
   0  -5  -3  410.90   17.66
   0  -5  -3  419.63   16.14
   0  -5  -4   76.84    7.61
   0  -5  -4   76.01    6.85
   0   5   4   82.24    7.70
   0   5   4   73.45    3.65
   0   5   4   93.33    7.78
   0   5   5  498.44   19.02
   0  -5  -5  428.71   21.14
   0   5   5  500.69   20.92
   0  -5  -5  465.88   17.62
   0   5   5  464.12   14.69
   0  -5  -5  475.39   15.90
   0  -5  -6  133.10   12.45
   0   5   6  145.36    6.41
   0  -5  -6  146.25    9.93
   0   5   6  161.78   11.92
   0  -5  -6  151.06    8.65
   0   5   6  156.20    9.07
   0   5   6  145.23   10.03
   0  -5  -7  357.47   22.10
   0   5   7  339.38   12.95
   0  -5  -7  350.99   18.10
   0   5   7  390.34   19.82
   0   5   7  350.32   16.25
   0   5   7  347.10   16.16
   0   5   8  482.56   24.07
   0  -5  -8  466.29   23.54
   0   5   8  463.49   19.35
   0  -5  -8  435.04   26.52
   0   5   8  437.46   17.14
   0  -5  -9 1096.57   42.66
   0  -5  -9 1157.68   47.96
   0   5   9 1172.13   34.83
   0   5   9 1164.37   35.12
   0  -5 -10  200.96   20.27
   0  -5 -10  202.74   18.46
   0   5  10  219.73   13.36
   0  -5 -11  510.07   31.26
   0  -5 -11  524.85   34.30
   0   5  11  493.59   21.13
   0   5  11  451.79   22.71
   0  -5 -12  111.08   16.08
   0  -5 -12   75.29   14.71
   0   5  12   97.00    9.30
   0   5  12  103.54   11.68
   0   5  13   27.38    5.32
   0  -5 -13   34.94   11.49
   0   5  13   29.41    7.79
   0  -5 -13   27.34   10.87
   0  -5 -14    7.71    8.12
   0   5  14    2.85    6.17
   0  -5 -14    0.73    8.40
   0  -5 -15   16.92   10.91
   0   5  15    6.49    7.21
   0  -5 -15   -1.63    9.93
   0  -5 -16   14.89   11.27
   0  -5 -16   14.02   10.61
   0   6 -11   10.38    9.51
   0   6 -10   54.39   13.94
   0  -6  10   19.91   12.08
   0   6  -9  148.69   18.98
   0  -6   9  129.49   14.27
   0   6  -9  145.38   14.02
   0  -6   9  172.55   23.28
   0   6  -8  471.15   31.91
   0  -6   8  491.23   26.12
   0   6  -8  476.66   24.08
   0  -6   8  540.21   38.42
   0   6  -7  338.80   25.82
   0  -6   7  372.78   21.04
   0   6  -7  373.54   19.49
   0  -6   7  383.91   31.27
   0  -6   6  183.68   12.23
   0   6  -6  179.18   17.49
   0  -6   6  212.23   14.29
   0   6  -6  195.39   12.77
   0  -6   6  218.92   22.86
   0  -6   5  528.98   19.95
   0   6  -5  507.77   19.71
   0   6  -5  560.10   28.85
   0  -6   5  513.18   21.34
   0  -6   5  509.11   32.92
   0   6  -4  567.21   28.78
   0   6  -4  517.15   17.74
   0  -6   4  504.26   17.44
   0   6  -4  488.17   25.56
   0  -6   4  544.86   32.06
   0  -6   4  484.42   18.59
   0  -6   3  415.26   26.18
   0   6  -3  425.72   23.57
   0   6  -3  388.40   12.94
   0  -6   3  382.51   12.69
   0   6  -3  389.44   21.00
   0   6  -3  415.82   18.08
   0  -6   3  375.52   13.49
   0  -6   3  385.86   24.23
   0  -6   3  394.63   23.29
   0  -6   2  320.84   19.96
   0  -6   2  293.36    8.65
   0   6  -2  332.16   15.82
   0  -6   2  308.00    8.42
   0   6  -2  304.44   16.89
   0   6  -2  325.45    8.72
   0  -6   2  339.85   21.26
   0  -6   2  337.19   20.43
   0  -6   2  294.32   20.30
   0  -6   2  363.33   20.59
   0  -6   1  125.86   11.36
   0  -6   1  108.59   11.10
   0  -6   1  118.58   12.07
   0  -6   1  108.65   10.46
   0   6  -1  110.60    8.99
   0   6  -1  115.72    9.19
   0  -6   1  125.03   12.34
   0   6   0   56.45    6.49
   0  -6   0   46.56    2.83
   0   6   0   57.07    5.77
   0  -6   0   50.14    2.61
   0  -6   0   47.66    7.20
   0  -6   0   61.55    7.64
   0  -6   0   54.72    8.05
   0  -6   0   48.07    6.13
   0  -6  -1  678.58   21.70
   0   6   1  689.35   23.52
   0   6   1  731.72   25.22
   0  -6  -1  722.62   25.60
   0  -6  -1  723.12   28.66
   0  -6  -1  759.41   28.07
   0   6   1  726.51   26.63
   0   6   1  693.84   19.94
   0   6   2  130.86    5.30
   0  -6  -2  113.29    8.05
   0   6   2  130.00    9.90
   0  -6  -2  121.19    5.77
   0   6   2  130.97    9.80
   0  -6  -2  124.06    6.29
   0  -6  -2  122.38   10.56
   0  -6  -3 2965.03   69.09
   0   6   3 2863.48   64.04
   0   6   3 2669.10   53.88
   0   6   3 2955.30   67.79
   0  -6  -3 2777.46   61.54
   0  -6  -3 2721.05   57.27
   0   6   4    7.50    3.90
   0  -6  -4    4.27    2.69
   0  -6  -4    4.38    2.91
   0   6   5 4052.98   88.84
   0  -6  -5 3802.71   91.59
   0   6   5 4235.81   92.06
   0   6   5 3880.04   76.54
   0  -6  -5 4145.93   88.80
   0  -6  -6  109.43    8.50
   0  -6  -6  110.06   11.38
   0   6   6  111.75    6.83
   0   6   6  127.70   11.04
   0   6   6  106.66    9.30
   0  -6  -6   99.07    7.10
   0   6   7  725.11   28.91
   0  -6  -7  723.38   23.15
   0  -6  -7  685.50   32.21
   0   6   7  651.01   17.19
   0   6   7  706.25   25.82
   0  -6  -7  697.26   25.08
   0   6   7  714.21   22.88
   0   6   8    1.87    3.36
   0  -6  -8    4.55    5.74
   0   6   8    2.70    2.76
   0   6   8    2.30    4.71
   0   6   8    3.98    2.10
   0  -6  -8    6.12    4.01
   0   6   9  131.61   10.89
   0  -6  -9  119.17   12.45
   0   6   9  117.50    8.39
   0  -6  -9  120.16   15.28
   0  -6 -10    5.29    6.67
   0   6  10    1.47    3.00
   0   6  10    2.30    4.42
   0   6  10    0.48    3.47
   0  -6 -10    1.98    4.65
   0   6  11  259.50   15.87
   0  -6 -11  274.64   22.41
   0  -6 -11  265.60   25.03
   0  -6 -12   64.69   13.18
   0  -6 -12   52.92   13.26
   0   6  12   61.41    8.27
   0   6  12   62.05    8.66
   0   6  13  271.55   16.86
   0  -6 -13  269.75   27.98
   0  -6 -13  325.72   27.78
   0   6  13  282.25   18.97
   0  -6 -14   52.01   12.80
   0  -6 -14   49.92   14.64
   0   6  14   27.84    7.71
   0  -6 -15  207.37   25.31
   0  -6 -15  193.67   26.26
   0   6  15  192.99   17.83
   0  -6 -16   71.57   17.44
   0  -6 -16   52.74   16.70
   0  -6 -17   87.73   20.01
   0   7 -10  304.44   29.83
   0  -7  10  323.71   34.75
   0   7  -9   80.42   15.28
   0  -7   9  108.33   21.05
   0   7  -8  233.17   23.21
   0  -7   8  223.57   27.24
   0  -7   7   38.91    6.65
   0   7  -7   49.85    7.25
   0   7  -7   40.44    9.13
   0  -7   7   37.64   13.02
   0  -7   6   20.25    4.71
   0  -7   6   20.85   10.08
   0   7  -6   12.44    3.93
   0   7  -6   16.42    6.47
   0  -7   5  249.77   13.45
   0  -7   5  250.13   12.40
   0  -7   5  268.93   25.27
   0   7  -5  248.34   19.49
   0   7  -5  250.86   12.45
   0   7  -4   72.11    5.70
   0  -7   4   60.78    5.11
   0   7  -4   62.29   11.01
   0  -7   4   86.30   14.68
   0   7  -4   59.68    9.24
   0  -7   4   60.18    5.60
   0  -7   3  918.00   22.04
   0   7  -3  928.49   35.61
   0  -7   3  997.05   44.56
   0  -7   3  924.39   21.58
   0   7  -3  939.18   21.75
   0  -7   3  953.47   42.31
   0  -7   2 1137.79   45.86
   0   7  -2 1066.16   37.07
   0   7  -2 1225.87   43.52
   0  -7   2 1185.38   44.05
   0  -7   1 1786.65   53.20
   0  -7   1 1773.59   53.42
   0  -7   1 1692.85   34.19
   0  -7   1 1742.46   49.32
   0   7  -1 1706.89   42.90
   0   7   0  866.57   27.52
   0  -7   0  937.98   36.89
   0  -7   0  980.23   35.73
   0  -7   0  902.30   31.57
   0  -7   0  872.87   34.99
   0  -7   0  983.54   34.67
   0   7   1 1627.03   39.22
   0  -7  -1 1583.27   42.21
   0  -7  -1 1647.43   47.87
   0  -7  -1 1662.12   51.98
   0   7   1 1698.00   48.40
   0   7   2  329.89   10.01
   0   7   2  370.13   11.28
   0  -7  -2  325.74   10.52
   0  -7  -2  356.52   16.59
   0  -7  -2  368.92   20.73
   0  -7  -2  346.21   12.28
   0   7   2  346.06   10.27
   0   7   2  355.73   17.87
   0  -7  -3  861.54   25.04
   0   7   3  928.63   32.32
   0   7   3  868.36   29.00
   0  -7  -3  908.61   33.64
   0  -7  -3  826.04   24.62
   0   7   4   10.59    1.98
   0  -7  -4   20.94    4.72
   0  -7  -4   13.23    4.42
   0   7   4   14.50    4.13
   0   7   4   15.88    4.37
   0  -7  -5   95.07    9.29
   0   7   5   96.27    9.95
   0  -7  -5   79.42    8.88
   0   7   6   15.77    4.58
   0  -7  -6    5.73    3.09
   0   7   6   16.75    4.93
   0   7   6   10.73    2.10
   0  -7  -6   14.93    5.60
   0   7   7  417.41   15.21
   0  -7  -7  424.39   19.20
   0   7   7  456.00   23.01
   0  -7  -7  468.11   25.74
   0   7   7  439.43   20.62
   0  -7  -7  415.36   24.40
   0  -7  -7  402.59   16.23
   0   7   8   33.07    2.76
   0  -7  -8   36.88    5.85
   0  -7  -8   30.32    8.24
   0   7   8   36.43    5.22
   0   7   8   42.97    6.83
   0  -7  -8   48.74    5.98
   0  -7  -9  416.98   22.12
   0   7   9  430.88   19.70
   0   7   9  403.57   14.13
   0   7   9  438.56   21.20
   0  -7  -9  388.11   27.39
   0  -7 -10  121.13   13.05
   0   7  10  123.27    8.55
   0   7  10  110.34   10.96
   0  -7 -10  135.41   17.35
   0  -7 -11  950.24   41.62
   0   7  11  961.41   36.86
   0   7  11  952.31   30.32
   0   7  11  956.23   34.61
   0  -7 -11  950.37   48.90
   0  -7 -12   18.68    7.58
   0   7  12   20.52    5.28
   0   7  13  425.93   21.74
   0   7  13  381.98   21.31
   0  -7 -13  413.28   34.64
   0  -7 -13  439.19   31.17
   0  -7 -14    8.63   10.88
   0   7  14   -2.87    4.28
   0   7  14    2.90    4.97
   0  -7 -14   -0.41    9.50
   0  -7 -15   59.59   15.98
   0  -7 -15   61.19   14.42
   0  -7 -16    3.10   11.54
   0  -7 -16   -3.28    9.92
   0  -7 -17   28.09   12.55
   0   8  -9    4.81    6.99
   0  -8   9   -5.20   12.54
   0   8  -8  152.61   19.56
   0  -8   8  156.36   23.65
   0   8  -7    0.52    7.21
   0  -8   7   20.34   10.75
   0   8  -6  813.79   40.64
   0  -8   6  865.76   50.54
   0  -8   5   52.09    5.08
   0  -8   5   55.50   13.56
   0   8  -5   56.93    5.19
   0   8  -5   56.09   10.53
   0  -8   4  681.32   17.22
   0  -8   4  758.52   42.93
   0  -8   4  699.04   28.20
   0   8  -4  688.35   17.20
   0   8  -4  727.72   17.67
   0  -8   4  670.47   17.47
   0   8  -4  727.70   33.54
   0  -8   3  495.33   33.37
   0   8  -3  494.47   25.45
   0   8  -3  547.54   30.11
   0  -8   3  477.37   20.61
   0  -8   2  408.94   25.88
   0  -8   2  418.88   28.68
   0  -8   2  375.39   15.75
   0   8  -2  419.68   25.29
   0   8  -2  371.74   20.42
   0   8  -1  271.05   15.57
   0  -8   1  253.41    9.34
   0  -8   1  256.76   10.17
   0  -8   1  229.15   18.13
   0   8  -1  266.10   19.16
   0  -8   1  284.52   21.54
   0   8   0   12.25    4.79
   0   8   0   23.40    4.62
   0   8   0   23.09    6.71
   0   8   0   19.43    6.25
   0  -8   0   21.33    6.32
   0  -8   0   20.03    5.51
   0  -8   0   14.58    5.90
   0   8   1   -1.36    3.72
   0   8   1    4.32    4.82
   0  -8  -1   -1.81    4.16
   0   8   1    1.96    2.40
   0   8   1    1.88    4.11
   0  -8  -1    3.27    2.83
   0  -8  -1    4.08    4.10
   0  -8  -2   79.44    6.16
   0   8   2   89.92    9.64
   0  -8  -2   71.48    9.81
   0  -8  -2   63.75    3.33
   0   8   2   74.06    9.27
   0  -8  -2   91.76   10.37
   0  -8  -2   68.24    8.50
   0   8   2   83.94    5.33
   0   8   2   72.77    3.35
   0   8   2   70.59    3.34
   0  -8  -3  404.92   22.77
   0  -8  -3  367.09   16.32
   0   8   3  404.06   20.12
   0   8   3  329.80   12.34
   0  -8  -3  357.54   13.71
   0   8   3  403.37   19.73
   0   8   4 1253.22   38.70
   0   8   4 1390.99   43.81
   0   8   4 1247.71   27.73
   0  -8  -4 1396.35   45.42
   0  -8  -4 1297.79   36.66
   0   8   5 2446.11   59.49
   0  -8  -5 2334.64   62.08
   0   8   5 2297.04   50.87
   0  -8  -5 2485.73   66.45
   0   8   5 2555.83   66.58
   0  -8  -6  159.08   14.72
   0  -8  -6  127.97   12.76
   0  -8  -6  133.36   12.03
   0   8   6  137.00   12.00
   0  -8  -7 1138.91   43.13
   0   8   7  937.83   24.16
   0  -8  -7  974.44   40.32
   0  -8  -7 1097.45   36.41
   0   8   7 1035.17   35.65
   0   8   8  142.73   12.29
   0   8   8  123.33    8.07
   0  -8  -8  147.23   11.67
   0  -8  -8  129.26   15.51
   0  -8  -9  289.77   24.19
   0   8   9  308.76   15.18
   0   8   9  325.68   19.19
   0  -8  -9  330.54   16.55
   0  -8  -9  313.08   17.03
   0   8  10   30.21    3.51
   0   8  10   27.38    6.36
   0  -8 -10   44.76   11.56
   0  -8 -10   32.57    6.76
   0   8  11   10.53    3.07
   0   8  11   13.06    5.23
   0  -8 -11    4.45    4.30
   0   8  12   -1.24    2.79
   0   8  12   -0.51    4.52
   0  -8 -12   10.66    5.81
   0   8  13   95.33   11.09
   0  -8 -13  100.03   14.95
   0  -8 -13   90.36   17.15
   0   8  14    3.73    4.49
   0  -8 -14    7.27    8.45
   0  -8 -14   -1.53    7.16
   0  -8 -15  152.50   24.56
   0  -8 -15  160.74   20.90
   0  -8 -16  -23.51   14.22
   0  -8 -16   10.00   10.18
   0  -8 -17  148.71   23.34
   0   9  -8  260.44   25.56
   0  -9   8  279.06   32.64
   0   9  -7    0.14    7.10
   0  -9   7    0.61   11.59
   0   9  -6  114.15   15.44
   0  -9   6  198.80   25.55
   0   9  -5   22.27    8.02
   0  -9   5   16.17    9.88
   0   9  -4    2.87    4.72
   0  -9   4   19.72   10.98
   0   9  -4    1.49    6.64
   0  -9   3   14.26    3.82
   0  -9   3   22.51    9.32
   0   9  -3   13.77    4.99
   0   9  -3   20.72    7.98
   0   9  -3   17.46    6.19
   0  -9   2  507.94   17.08
   0  -9   2  495.99   18.18
   0   9  -2  531.58   24.87
   0  -9   2  559.37   34.79
   0   9  -2  505.10   24.92
   0  -9   2  527.81   31.24
   0   9  -2  592.50   31.50
   0  -9   1   47.99   11.30
   0   9  -1   39.34    7.32
   0   9  -1   46.42    9.90
   0  -9   1   40.42    8.90
   0  -9   1   38.65    2.98
   0  -9   1   37.65    8.09
   0  -9   1   34.96    3.15
   0   9  -1   42.04    6.93
   0  -9   0 1814.10   58.22
   0   9   0 1733.37   47.34
   0   9   0 1947.91   58.43
   0  -9   0 1654.45   53.02
   0  -9   0 1782.66   60.47
   0   9   0 1806.56   57.54
   0   9   0 1816.40   53.08
   0  -9  -1  227.50   17.74
   0   9   1  215.81   11.56
   0  -9  -1  182.41   13.09
   0  -9  -1  210.40   17.42
   0   9   1  230.64   17.44
   0   9   1  223.80   15.66
   0   9   2 1819.26   53.02
   0  -9  -2 1707.44   43.83
   0   9   2 1987.83   58.09
   0   9   2 1800.16   41.21
   0  -9  -2 1741.09   52.79
   0   9   2 1813.23   54.35
   0  -9  -2 1894.28   57.22
   0  -9  -3  392.94   22.61
   0  -9  -3  336.73   12.15
   0   9   3  399.24   22.48
   0   9   3  336.09   11.41
   0  -9  -3  337.95   17.49
   0   9   3  352.38   19.91
   0   9   3  389.36   20.68
   0   9   3  337.74   11.55
   0  -9  -4  737.82   33.53
   0   9   4  725.38   31.51
   0   9   4  719.99   28.29
   0   9   4  683.12   28.99
   0  -9  -4  671.38   23.30
   0   9   4  623.12   21.08
   0  -9  -4  778.28   33.08
   0   9   5  508.65   25.96
   0  -9  -5  506.04   26.63
   0   9   5  495.03   24.01
   0  -9  -5  508.42   26.98
   0   9   5  469.39   21.77
   0   9   5  455.08   14.10
   0  -9  -5  471.87   21.67
   0   9   6   13.59    4.81
   0   9   6   23.23    6.14
   0   9   6   14.84    3.12
   0  -9  -6   18.29    5.36
   0  -9  -6   26.79    6.93
   0  -9  -7   10.37    4.70
   0  -9  -7    9.79    5.90
   0   9   7    5.08    4.95
   0  -9  -7    3.12    6.35
   0  -9  -8   50.06    7.71
   0  -9  -8   66.69   11.64
   0   9   8   67.36    9.35
   0   9   8   45.86    4.02
   0  -9  -8   59.88   12.60
   0   9   9   66.00    9.57
   0  -9  -9   68.61    8.84
   0  -9  -9   64.49   12.07
   0   9   9   61.14    6.05
   0  -9 -10  317.58   26.41
   0   9  10  335.13   20.41
   0   9  10  307.45   15.53
   0   9  11  360.37   21.61
   0  -9 -11  344.44   20.74
   0  -9 -11  385.31   30.76
   0   9  12   81.46   10.98
   0  -9 -12   71.02   15.62
   0  -9 -12   93.28   11.86
   0   9  13  309.33   20.58
   0  -9 -13  303.87   23.59
   0  -9 -13  348.16   32.36
   0   9  14   61.68    9.82
   0  -9 -14   62.74   12.06
   0  -9 -14   94.21   18.23
   0   9  15   94.43   11.85
   0  -9 -15  121.14   17.48
   0  -9 -15  142.56   23.36
   0  -9 -16    3.15   11.32
   0  -9 -16    0.29    9.21
   0  10  -8    6.27    9.03
   0  10  -7   21.77    9.42
   0 -10   7   10.48   12.47
   0  10  -6  255.68   23.65
   0 -10   6  357.36   35.98
   0  10  -5    3.27    5.54
   0 -10   5   -4.84   12.91
   0  10  -4  962.49   46.20
   0  10  -4  809.02   38.41
   0 -10   4  875.47   51.88
   0  10  -3   38.37    9.85
   0 -10   3   36.43   11.14
   0 -10   3   46.02    5.56
   0  10  -3   34.90    8.03
   0  10  -3   54.40    8.70
   0  10  -2 1251.15   50.06
   0 -10   2 1254.15   50.99
   0  10  -2 1069.95   40.26
   0 -10   2 1121.05   54.42
   0  10  -2 1166.76   41.19
   0 -10   2 1105.15   28.21
   0  10  -1   19.76    7.46
   0 -10   1   13.79    5.92
   0  10  -1   19.89    5.34
   0 -10   1   21.94    8.94
   0  10  -1   17.44    6.12
   0 -10   1   24.97    7.82
   0  10   0  370.12   21.39
   0 -10   0  348.71   25.81
   0 -10   0  350.35   21.81
   0  10   0  345.54   17.66
   0 -10   0  381.11   25.04
   0  10   0  343.37   23.55
   0  10   0  389.38   24.67
   0  10   1   40.68    8.70
   0  10   1   32.49    8.40
   0 -10  -1   33.63    6.16
   0  10   1   40.30    5.59
   0 -10  -1   28.91    7.18
   0  10   1   23.82    6.08
   0 -10  -1   51.16   10.07
   0  10   2   36.50    7.69
   0 -10  -2   36.78    8.30
   0  10   2   47.80    9.13
   0 -10  -2   45.99    5.81
   0  10   2   38.64    4.47
   0  10   2   37.81    7.42
   0 -10  -2   40.85    8.50
   0 -10  -3   20.56    2.29
   0  10   3   24.18    5.91
   0  10   3   16.82    5.77
   0 -10  -3   28.13    7.70
   0  10   3   25.92    2.43
   0  10   3   23.73    7.23
   0 -10  -3   28.11    6.81
   0  10   3   24.75    2.47
   0  10   4  375.15   22.04
   0  10   4  386.50   21.76
   0 -10  -4  417.51   24.98
   0  10   4  431.92   24.85
   0 -10  -4  372.28   15.59
   0  10   4  397.11   14.38
   0 -10  -4  424.99   18.53
   0  10   4  367.59   14.28
   0  10   5   32.91    7.10
   0  10   5   43.62    7.26
   0 -10  -5   55.82   10.32
   0 -10  -5   31.89    5.91
   0  10   5   42.81    2.82
   0  10   5   34.79    5.11
   0  10   5   36.51    2.70
   0  10   5   47.25    8.91
   0  10   6 1000.87   39.42
   0  10   6  888.42   35.76
   0  10   6  903.05   32.88
   0 -10  -6  945.54   40.85
   0  10   6  870.49   23.90
   0 -10  -6  886.99   34.49
   0 -10  -7   71.04   12.77
   0 -10  -7   36.83    7.26
   0  10   7   55.02    8.08
   0  10   7   50.93    5.61
   0  10   7   49.76    8.83
   0 -10  -7   47.53    8.54
   0  10   8 1133.80   36.76
   0  10   8 1175.23   42.44
   0 -10  -8 1153.07   43.05
   0 -10  -8 1043.75   45.38
   0 -10  -9   55.98   11.34
   0  10   9   32.82    3.30
   0  10   9   47.17    8.75
   0 -10  -9   47.10    7.81
   0  10  10  344.17   22.19
   0  10  10  349.10   14.74
   0 -10 -10  374.83   28.96
   0 -10 -10  373.20   20.81
   0 -10 -11   90.99   15.54
   0  10  11  103.43   12.53
   0 -10 -12   35.41   12.29
   0  10  12    2.62    5.32
   0 -10 -13  -11.33   11.39
   0  10  13   -7.11    5.98
   0 -10 -14   -5.72    5.69
   0 -10 -14   -3.81   10.01
   0  10  14   -2.15    6.76
   0 -10 -15   16.02   10.38
   0  10  15   53.27   10.13
   0 -10 -16   61.85   17.98
   0  11  -7  170.99   21.00
   0 -11   6  209.20   28.95
   0  11  -6  149.56   18.39
   0 -11   5   79.81   18.67
   0  11  -5   82.41   13.66
   0  11  -4   15.20    9.14
   0 -11   4   24.64   11.73
   0  11  -4   24.30    8.25
   0  11  -3    6.83    5.24
   0 -11   3   -7.03   10.07
   0  11  -3    7.57    7.37
   0 -11   3   -8.73    7.99
   0  11  -3    4.51    5.49
   0  11  -2   -0.54    4.73
   0 -11   2   -5.58    8.75
   0  11  -2    3.02    7.41
   0  11  -2    7.18    5.08
   0 -11   2   -0.45    6.19
   0 -11   1  116.78   16.81
   0  11  -1  131.12   12.31
   0  11  -1  113.40   15.35
   0  11  -1  139.57   14.01
   0 -11   1  128.63   16.19
   0 -11   0  441.19   28.78
   0  11   0  499.47   29.42
   0  11   0  410.98   20.19
   0 -11   0  417.72   24.68
   0 -11   0  446.65   30.96
   0  11   0  407.28   27.04
   0  11   0  422.58   24.45
   0 -11  -1  323.78   23.89
   0  11   1  324.28   23.29
   0  11   1  308.38   15.43
   0 -11  -1  289.32   18.15
   0 -11  -1  313.88   24.07
   0  11   1  308.11   21.05
   0  11   1  313.86   22.69
   0 -11  -2 1477.40   54.06
   0  11   2 1477.12   53.23
   0 -11  -2 1449.56   51.43
   0  11   2 1362.62   35.74
   0  11   2 1444.20   51.26
   0  11   2 1414.11   48.74
   0 -11  -3  167.18   14.54
   0  11   3  174.88   17.37
   0 -11  -3  194.76   18.45
   0  11   3  153.85   14.67
   0  11   3  154.35   15.16
   0  11   4 1305.61   45.38
   0 -11  -4 1450.16   51.65
   0  11   4 1196.06   29.89
   0 -11  -4 1159.93   30.86
   0  11   4 1311.86   46.00
   0  11   4 1244.22   30.14
   0 -11  -4 1275.53   39.75
   0  11   4 1436.04   50.68
   0  11   5   57.18    8.64
   0 -11  -5   64.62   11.47
   0  11   5   49.47    5.86
   0  11   5   47.45    5.35
   0  11   5   60.95    9.59
   0  11   5   44.12    9.31
   0 -11  -5   42.18    6.08
   0  11   6  127.38   14.05
   0  11   6  141.09   13.12
   0  11   6  158.55    6.91
   0 -11  -6  152.04   16.76
   0 -11  -6  161.04   13.27
   0  11   6  153.45    6.95
   0  11   6  187.05   17.29
   0  11   6  137.47   10.75
   0  11   7    5.51    2.41
   0 -11  -7    1.35    5.48
   0 -11  -7    1.26    7.71
   0  11   7    2.52    5.27
   0  11   7    0.99    5.25
   0  11   7    8.45    4.75
   0 -11  -8    3.36    5.09
   0  11   8    6.99    4.48
   0  11   8    3.18    4.67
   0  11   8    2.92    2.63
   0 -11  -8    8.06    7.82
   0 -11  -9   -0.42    4.20
   0  11   9    2.81    3.66
   0 -11  -9   -8.67    8.29
   0  11   9    7.50    4.97
   0 -11  -9   13.52    9.03
   0  11  10  256.67   19.67
   0 -11 -10  219.09   22.23
   0 -11 -10  271.80   19.34
   0  11  10  273.52   16.38
   0  11  11   87.09   12.12
   0 -11 -11   76.77   14.76
   0  11  12  202.46   18.20
   0 -11 -12  171.47   22.96
   0  11  13   39.51    9.04
   0 -11 -13   36.84   11.37
   0  11  14  176.55   17.13
   0 -11 -14  193.32   26.32
   0  11  15   17.72    7.17
   0 -11 -15    2.49    9.96
   0 -11 -16   65.17   17.71
   0  12  -6   24.38   11.18
   0 -12   5   29.85   12.03
   0 -12   5   57.52   16.55
   0  12  -5   59.52   12.41
   0 -12   4  111.93   17.67
   0 -12   4  133.34   22.88
   0  12  -4  118.08   14.82
   0  12  -3  314.69   21.06
   0 -12   3  242.27   29.65
   0 -12   3  303.61   27.94
   0  12  -3  268.08   25.98
   0  12  -3  260.61   20.72
   0  12  -2  263.00   19.86
   0 -12   2  239.18   27.46
   0 -12   2  291.50   26.24
   0  12  -2  305.10   25.73
   0  12  -2  248.47   18.75
   0  12  -1  382.88   23.99
   0 -12   1  363.43   31.15
   0  12  -1  363.15   27.45
   0 -12   1  382.34   29.28
   0  12  -1  341.96   20.63
   0 -12   0  413.15   29.35
   0 -12   0  399.81   30.65
   0  12   0  379.88   24.20
   0  12   0  371.97   27.02
   0  12   0  371.28   19.67
   0  12   1  127.52   16.23
   0 -12  -1  128.52   16.81
   0 -12  -1  122.13   16.20
   0  12   1  150.37   14.98
   0  12   1  136.08   10.64
   0  12   1  145.89   16.66
   0  12   2  195.39   19.26
   0 -12  -2  202.65   20.06
   0  12   2  177.42   16.64
   0  12   2  197.76   18.50
   0  12   2  174.62   10.02
   0 -12  -2  186.38   18.21
   0 -12  -3    1.10    6.48
   0  12   3    8.91    6.94
   0  12   3   -0.99    5.94
   0 -12  -3   12.04    6.63
   0  12   3    6.17    5.10
   0  12   4   -8.45    6.22
   0  12   4    2.76    5.81
   0 -12  -4   11.46    7.13
   0  12   4   -9.76    6.79
   0  12   4   -0.55    0.98
   0  12   4    1.22    1.04
   0 -12  -4    5.95    5.01
   0 -12  -4    1.16    1.19
   0 -12  -4    1.57    1.08
   0  12   5    8.06    5.28
   0 -12  -5   18.29    8.54
   0 -12  -5   15.98    3.83
   0  12   5   15.09    3.22
   0  12   5   19.58    7.64
   0  12   5   14.32    3.24
   0  12   5   15.05    5.98
   0 -12  -6  434.48   29.07
   0  12   6  366.56   17.73
   0 -12  -6  407.54   20.57
   0  12   6  407.85   17.75
   0  12   6  480.25   28.72
   0  12   6  447.34   26.32
   0  12   6  404.86   23.37
   0  12   7   24.94    7.25
   0  12   7   25.88    7.35
   0 -12  -7   15.67    9.04
   0 -12  -7   28.56    6.82
   0  12   7   21.24    5.68
   0  12   7   22.42    7.58
   0  12   7   24.58    3.23
   0  12   7   32.62    3.69
   0  12   8  368.53   24.42
   0  12   8  410.69   27.56
   0 -12  -8  453.41   31.35
   0 -12  -8  405.88   25.95
   0  12   8  396.04   22.34
   0 -12  -9   61.93   11.51
   0 -12  -9  102.39   15.42
   0  12   9   80.95    9.80
   0  12   9   78.63   12.18
   0  12  10  546.34   25.19
   0  12  10  539.05   30.26
   0 -12 -10  487.24   33.95
   0  12  11    1.70    5.45
   0 -12 -11   -0.26    6.84
   0  12  11   12.55    5.42
   0 -12 -12  127.43   19.48
   0  12  12   87.92   12.86
   0  12  12  136.41   11.77
   0 -12 -13  -33.31   12.30
   0  12  13    3.25    5.69
   0 -12 -14   -6.37   13.72
   0  12  14    8.06    6.02
   0 -12 -15  -10.43   14.18
   0  12  15  -18.89    8.07
   0  12  16   76.62   12.34
   0 -13   4   73.12   18.88
   0 -13   4   33.13   11.62
   0  13  -3   45.38   13.01
   0 -13   3   52.19   15.87
   0 -13   3   36.99   11.11
   0 -13   2    8.15    9.95
   0  13  -2    8.49    8.82
   0  13  -2   -0.04    5.72
   0 -13   2   -7.04    8.89
   0 -13   1   12.09   11.61
   0  13  -1    0.22    6.98
   0  13  -1    9.19    6.71
   0 -13   1    3.87    6.94
   0 -13   0    7.23    7.61
   0  13   0   25.40    8.00
   0  13   0   28.22    9.89
   0 -13   0    1.76    6.98
   0  13   1   50.23   11.31
   0 -13  -1   64.53   13.26
   0  13   1   46.36    9.79
   0  13   1   68.29   13.31
   0 -13  -1   55.77   12.02
   0  13   2  103.48   14.37
   0 -13  -2  115.27   16.24
   0 -13  -2  112.68   15.22
   0  13   2  108.10   15.59
   0  13   2  115.01   14.07
   0  13   3  284.44   22.91
   0  13   3  326.24   23.44
   0 -13  -3  337.03   23.85
   0 -13  -3  336.60   26.69
   0  13   3  390.41   27.64
   0 -13  -4  387.77   28.36
   0  13   4  309.06   23.28
   0  13   4  380.66   27.45
   0  13   4  346.57   24.15
   0 -13  -5  264.51   23.58
   0  13   5  243.96   20.77
   0  13   5  245.07   21.95
   0  13   5  204.39   18.28
   0 -13  -6  140.90   18.11
   0 -13  -6  110.12    9.90
   0  13   6  102.94   13.35
   0  13   6  137.40   15.34
   0  13   6  139.09   16.88
   0  13   6  128.35    9.21
   0  13   7  110.07   14.78
   0  13   7  105.67   13.73
   0 -13  -7   84.58   14.53
   0  13   7   92.26   11.78
   0 -13  -7   98.56   11.12
   0  13   8   65.51   11.85
   0  13   8   57.93   10.88
   0 -13  -8   83.49   14.33
   0  13   8   54.18    9.16
   0 -13  -8   62.00   10.61
   0  13   9   -3.69    5.59
   0 -13  -9    1.74    9.25
   0  13   9    9.64    6.48
   0  13   9    0.82    6.32
   0 -13  -9    9.62    5.08
   0 -13 -10  -12.71    8.20
   0  13  10   -2.48    4.69
   0  13  10   -0.80    5.91
   0 -13 -10    0.53    9.18
   0  13  11   11.56    5.27
   0  13  11    3.21    6.24
   0 -13 -11   -2.01    7.91
   0  13  12   92.41   10.50
   0  13  12   95.92   14.02
   0 -13 -12   94.41   18.26
   0  13  13   -3.88    6.64
   0 -13 -13  -14.61   11.46
   0  13  14  180.31   19.47
   0 -13 -14  191.85   26.02
   0 -13 -15    1.91    9.73
   0  13  15    1.08    6.17
   0  13  16  147.69   17.45
   0 -14   3   80.73   18.58
   0 -14   2   -3.93   10.00
   0 -14   2  -14.94   11.26
   0  14  -1  379.89   25.99
   0  14  -1  370.90   30.78
   0 -14   1  400.58   33.39
   0 -14   1  334.74   33.21
   0 -14   0   -1.39    8.86
   0 -14   0    7.46    9.92
   0  14   0   13.84    7.80
   0  14   0   21.08   10.11
   0  14   1  382.31   26.50
   0 -14  -1  387.74   31.60
   0 -14  -1  429.76   32.89
   0  14   1  372.77   29.57
   0  14   2   67.00   12.63
   0 -14  -2   40.44   11.44
   0 -14  -2   67.87   13.30
   0  14   2   68.60   13.95
   0  14   2   57.79   11.94
   0  14   3  185.64   19.59
   0  14   3  176.89   18.33
   0  14   3  221.56   22.01
   0 -14  -3  206.64   22.37
   0 -14  -3  226.52   20.44
   0  14   4  120.85   15.17
   0  14   4  112.24   15.98
   0 -14  -4  144.63   18.73
   0  14   4  127.24   15.61
   0  14   5    4.25    6.30
   0  14   5    2.61    6.55
   0 -14  -5   12.90    8.25
   0  14   5    8.08    6.60
   0  14   6   -3.61    7.15
   0  14   6   -4.27    7.48
   0 -14  -6  -13.92   10.82
   0  14   6   -3.37    5.97
   0  14   7   33.82    9.18
   0  14   7   38.69    8.65
   0  14   7   67.97   12.79
   0 -14  -7   35.23   10.71
   0 -14  -8  110.09   17.82
   0  14   8   83.75    9.41
   0  14   8   88.89   14.01
   0  14   8   90.62   12.30
   0  14   8   93.88   13.53
   0 -14  -8   92.36   11.67
   0  14   9  149.06   13.20
   0  14   9  127.87   17.61
   0 -14  -9  132.08   15.53
   0 -14  -9  148.73   20.71
   0  14   9  129.95   14.26
   0  14   9  154.92   17.89
   0  14  10  341.07   26.11
   0 -14 -10  470.02   35.92
   0  14  10  352.09   22.51
   0  14  10  439.15   31.55
   0 -14 -10  365.90   28.47
   0 -14 -11   32.85   13.96
   0  14  11   17.05    6.75
   0  14  11   14.15    6.66
   0 -14 -11   11.42    7.63
   0  14  12  112.32   15.34
   0 -14 -12   75.38   15.86
   0  14  13   40.87   10.78
   0 -14 -13   50.37   13.91
   0  14  14   23.57    8.67
   0 -14 -14   13.43    9.73
   0  14  15  -11.46    7.79
   0 -14 -15   12.64   11.91
   0  14  16    2.24    8.31
   0 -15   2    5.79    9.28
   0 -15   1   40.69   13.51
   0 -15   0   10.94    9.80
   0  15   0    3.05    7.82
   0  15   0   -2.33    7.41
   0 -15   0   -0.37    8.37
   0 -15  -1   13.39    8.68
   0  15   1   13.89    8.33
   0 -15  -1   23.94    9.92
   0  15   1   16.56    9.65
   0  15   2   -4.31    6.75
   0  15   2   -5.86    7.66
   0 -15  -2    9.48    7.07
   0  15   2   -6.61    8.18
   0  15   3  101.30   14.99
   0  15   3  129.57   18.19
   0 -15  -3  126.58   19.07
   0  15   3  106.70   16.32
   0  15   4    3.92    6.36
   0  15   4    9.11    7.46
   0  15   4   -1.62    7.39
   0 -15  -4   22.09   11.08
   0  15   5  421.55   29.10
   0  15   5  339.16   28.79
   0  15   5  346.46   26.18
   0  15   6   44.36   10.45
   0  15   6   19.55    7.77
   0 -15  -6   38.05   11.98
   0  15   6   40.04   11.81
   0  15   7  257.94   22.88
   0  15   7  203.94   19.36
   0 -15  -7  236.17   25.90
   0  15   8   16.03    7.04
   0  15   8   11.67    8.30
   0 -15  -8    5.74    9.31
   0  15   8   19.93    7.84
   0  15   9   67.58   12.71
   0  15   9   62.41   13.19
   0 -15  -9   62.48   15.18
   0  15   9   64.34   11.10
   0  15  10   17.45    8.79
   0  15  10   19.89    7.02
   0  15  10   22.59    8.92
   0 -15 -10   21.10   12.38
   0 -15 -11   17.24   11.60
   0  15  11    3.01    5.50
   0  15  11   -1.60    5.21
   0  15  11   -3.38    7.75
   0  15  11   -8.05    8.59
   0 -15 -11    5.34    6.93
   0 -15 -12   10.20    6.48
   0  15  12   -6.66    8.65
   0  15  12   -0.98    4.86
   0 -15 -13   19.20   10.97
   0  15  13    2.18    6.81
   0 -15 -14   24.02   11.41
   0  15  14    6.18    7.13
   0 -15 -15   63.69   19.18
   0  16   1  223.45   22.14
   0  16   2   -0.29    7.37
   0  16   2    4.86    8.99
   0  16   3  204.53   21.79
   0  16   3  181.48   21.02
   0 -16  -3  213.02   25.75
   0  16   3  210.48   24.01
   0  16   4    2.74    7.06
   0  16   4   12.90   10.08
   0 -16  -4    4.15    9.46
   0  16   4  -11.94    8.53
   0  16   5   10.71    8.46
   0 -16  -5   28.17   11.36
   0  16   5   14.49    8.24
   0  16   6   -0.17    6.37
   0  16   6   -5.74    8.32
   0 -16  -6  -26.73   12.09
   0  16   6  -12.72    9.38
   0  16   7  -11.43    8.06
   0  16   7    7.77    8.18
   0 -16  -7   -2.61    9.54
   0  16   7   -2.60    7.42
   0  16   8  -11.51    7.47
   0  16   8   13.24    8.55
   0 -16  -8    2.52    9.87
   0  16   8   -8.28    9.70
   0  16   9   69.99   11.84
   0  16   9   57.72   14.14
   0 -16  -9   81.45   17.48
   0  16   9   57.97   12.69
   0  16  10   10.44    7.32
   0  16  10    1.61    7.20
   0  16  10   16.06    8.97
   0 -16 -10   18.22   11.68
   0  16  11  178.54   20.46
   0  16  11  156.02   21.13
   0  16  11  146.38   15.69
   0  16  12  -13.39    8.78
   0  17   2   18.21   10.57
   0  17   3   23.64   11.17
   0  17   4   41.35   11.84
   0  17   5  145.14   19.65
   0  17   5  125.96   17.86
   0  17   6   23.68    9.85
   0  17   6   23.94    9.39
   0  17   7  197.15   22.22
   0  17   7  167.56   19.45
   0  17   8   -3.58    8.28
   0  17   9  136.36   16.84
   0  17  10   -4.12    6.60
   0  18   7   20.30    9.98
   0  18   8    3.94    7.47
   0  18   9   -6.90    7.13
  -1  18   8   -0.26    7.47
  -1  18   7    4.97    7.68
  -1  17   9    9.20    6.53
  -1  17   8  101.73   14.55
  -1  17   7   49.72   11.28
  -1  17   6   54.20   12.15
  -1  17   5   27.04    9.75
  -1  17   5   41.31   11.90
  -1  17   4   18.88    9.14
  -1  17   4   38.96   11.67
  -1  16  11    4.27    7.93
  -1  16  11    1.60    7.89
  -1  16  10   90.86   12.18
  -1  16  10   76.51   15.65
   1 -16 -10  106.12   21.23
  -1  16  10   93.57   15.24
  -1  16   9   -1.68    6.12
  -1  16   9    5.24    8.52
   1 -16  -9   11.83   12.08
  -1  16   9    7.13    6.90
  -1  16   8    3.65    7.37
  -1  16   8   19.66   10.36
   1 -16  -8    4.93    9.90
  -1  16   8   -6.76    8.53
  -1  16   7   17.55    9.06
  -1  16   7   -0.61    8.98
   1 -16  -7   22.60   10.95
  -1  16   7    2.56    6.83
  -1  16   6   -1.67    6.84
  -1  16   6   10.58    8.71
   1 -16  -6   18.85    8.64
  -1  16   6   14.65    7.42
  -1  16   5   -0.20    6.73
  -1  16   5    0.50    8.74
   1 -16  -5   -7.98   10.37
  -1  16   5    0.53    6.73
  -1  16   4  153.63   18.70
  -1  16   4  181.78   22.16
   1 -16  -4  170.99   22.98
  -1  16   4  148.99   18.54
  -1  16   3   43.25   12.41
  -1  16   3   27.69   10.52
  -1  16   3   43.94   12.53
   1 -16  -3   57.96   16.49
  -1  16   2  202.71   20.89
  -1  16   2  192.04   22.32
   1 -16  -2  194.71   24.40
  -1  16   1   98.51   15.68
  -1  16   0  138.53   18.27
  -1  15  15    4.89    8.07
  -1  15  14   49.30   11.72
   1 -15 -14   76.04   18.56
  -1  15  13   10.24    7.21
  -1  15  13   10.40    6.63
   1 -15 -13   -1.26    8.00
  -1  15  12   16.53    9.31
   1 -15 -12   30.39   11.55
  -1  15  12   12.99    7.57
  -1  15  11   11.66    9.73
   1 -15 -11    1.96    7.70
  -1  15  11   -4.11    5.65
  -1  15  11   -3.60    7.40
   1 -15 -10   35.34   12.93
  -1  15  10   27.26    9.57
  -1  15  10   28.09    7.35
  -1  15  10   13.83    6.05
   1 -15 -10   21.09    8.17
  -1  15  10   17.37    7.96
  -1  15   9   14.42    8.46
   1 -15  -9   26.96   10.44
  -1  15   9   13.07    6.40
  -1  15   9   15.28    8.85
   1 -15  -8  346.87   31.69
  -1  15   8  328.31   25.95
  -1  15   8  351.95   29.31
  -1  15   8  276.75   21.18
  -1  15   7   -0.02    7.35
   1 -15  -7   -1.83    8.41
  -1  15   7   -3.17    6.09
  -1  15   7    9.17    7.32
   1 -15  -6  369.89   31.48
  -1  15   6  288.94   24.68
  -1  15   6  406.08   30.36
  -1  15   6  293.38   23.10
  -1  15   5   -1.37    6.54
   1 -15  -5  -13.34    9.38
  -1  15   5    1.73    6.81
  -1  15   5   -5.36    9.88
   1 -15  -4  293.59   27.41
  -1  15   4  274.81   25.25
  -1  15   4  218.52   20.81
  -1  15   4  246.38   22.60
  -1  15   3   12.04    7.33
  -1  15   3   21.82    9.36
  -1  15   3   12.64    8.73
   1 -15  -3   18.22   10.62
  -1  15   2   36.21   10.81
  -1  15   2   36.40   11.52
  -1  15   2   19.42    9.15
   1 -15  -2   31.81   11.06
  -1  15   1    4.33    7.36
  -1  15   1   -4.02    7.27
   1 -15  -1  -11.57    9.68
   1 -15   0    1.76    8.56
  -1  15   0   -4.67    8.44
   1 -15   0    7.54    7.81
  -1  15   0   -9.95    7.27
   1 -15   1   11.32    9.05
  -1  15  -1    6.91    6.32
   1 -15   1   21.02   10.25
   1 -15   2  154.29   25.37
  -1  14  15   -6.14    8.22
  -1  14  15   14.39    8.43
   1 -14 -15   10.66   10.70
  -1  14  14   16.90    8.18
  -1  14  14   19.92    7.41
   1 -14 -14    7.82   10.00
  -1  14  13   48.15   11.14
  -1  14  13   56.25   11.98
   1 -14 -13   24.12   11.16
  -1  14  12   89.56   14.23
   1 -14 -12   51.74   13.77
  -1  14  12   87.61   12.73
  -1  14  11  100.04   14.90
  -1  14  11  104.51   13.07
   1 -14 -11   95.62   16.71
  -1  14  10  202.36   16.89
  -1  14  10  213.57   22.36
  -1  14  10  186.92   19.77
  -1  14  10  175.25   15.08
  -1  14   9   37.19    9.32
  -1  14   9   38.06    7.76
   1 -14  -9   23.69    6.98
  -1  14   9   39.80    8.37
  -1  14   9   42.08   11.26
  -1  14   8   80.01   12.75
  -1  14   8  122.04   16.59
   1 -14  -8  140.41   20.85
  -1  14   8   97.14   10.40
  -1  14   8   93.90   12.07
   1 -14  -8   75.96   12.08
  -1  14   7    6.07    6.99
  -1  14   7   -1.24    7.09
   1 -14  -7   12.33    8.62
  -1  14   7    9.90    5.82
   1 -14  -7    3.76    4.42
   1 -14  -6   65.98   13.66
  -1  14   6   67.54   13.24
  -1  14   6   37.38    9.01
  -1  14   6   70.94   12.19
   1 -14  -5  -10.90    9.59
  -1  14   5   -8.09    8.70
  -1  14   5    3.37    5.66
  -1  14   5   -1.46    7.13
   1 -14  -4   21.06    9.48
  -1  14   4    9.68    6.99
  -1  14   4   12.37    6.89
  -1  14   4   11.35    7.25
  -1  14   3   89.57   13.91
   1 -14  -3   90.16   12.78
   1 -14  -3  104.23   16.19
  -1  14   3   67.43   12.02
  -1  14   3   93.04   15.07
  -1  14   2  482.93   32.64
   1 -14  -2  480.66   33.71
  -1  14   2  418.70   29.65
   1 -14  -2  434.59   30.11
  -1  14   2  457.34   29.14
  -1  14   1    4.49    6.50
   1 -14  -1   -0.92    6.66
   1 -14  -1   12.89    8.62
  -1  14   1    8.75    6.92
  -1  14   1    1.61    7.82
  -1  14   0  455.08   28.98
  -1  14   0  418.54   31.11
   1 -14   0  420.06   33.24
   1 -14   0  399.35   33.33
   1 -14   1  -10.21    8.66
  -1  14  -1   -5.58    7.95
  -1  14  -1    8.19    6.61
   1 -14   1   -3.37    8.59
   1 -14   2  363.03   32.19
   1 -14   2  322.46   34.06
  -1  14  -2  382.96   26.20
   1 -14   3   19.91   11.98
   1 -14   3   -1.64    7.64
   1 -14   4   32.28   15.92
  -1  13  16   11.20    7.07
  -1  13  15  136.61   17.04
   1 -13 -15  193.51   28.93
  -1  13  14   51.56   11.25
   1 -13 -14   52.30   16.52
  -1  13  13   55.12   11.34
   1 -13 -13   75.11   16.79
  -1  13  12   33.00    9.55
   1 -13 -12   19.34   10.77
  -1  13  11    8.02    7.22
  -1  13  11   16.26    5.36
   1 -13 -11   15.14    7.74
  -1  13  10    0.03    4.80
   1 -13 -10   -2.89    8.63
  -1  13  10    2.24    5.11
  -1  13  10   -3.05    6.25
  -1  13   9   21.69    6.09
   1 -13  -9   27.75    9.34
  -1  13   9   21.38    6.05
   1 -13  -9   49.45   14.43
  -1  13   9   23.03    7.70
  -1  13   8  106.14   14.79
  -1  13   8  104.78   10.70
   1 -13  -8  104.75   13.99
  -1  13   8  113.16   12.20
  -1  13   8  101.60   14.01
   1 -13  -8   88.26   15.83
   1 -13  -7   63.41   14.00
  -1  13   7   66.18    8.11
   1 -13  -7   55.24    9.47
  -1  13   7   52.86    9.50
  -1  13   7   52.05   11.16
  -1  13   7   59.79   11.40
  -1  13   6  356.78   26.49
  -1  13   6  347.07   24.33
   1 -13  -6  352.85   28.20
  -1  13   6  284.83   20.49
   1 -13  -6  326.83   19.07
   1 -13  -5  169.34   19.57
  -1  13   5  159.37    9.29
  -1  13   5  190.00   19.47
  -1  13   5  160.77   16.71
  -1  13   5  183.03   16.72
   1 -13  -5  121.79    9.29
  -1  13   4  564.41   32.19
  -1  13   4  579.17   31.47
  -1  13   4  651.93   36.30
   1 -13  -4  636.11   36.71
   1 -13  -4  611.66   27.46
  -1  13   3    8.77    6.78
   1 -13  -3    5.29    4.90
   1 -13  -3    5.24    6.35
  -1  13   3   10.47    6.37
  -1  13   3    5.41    6.56
  -1  13   2  235.18   19.93
   1 -13  -2  255.96   21.53
  -1  13   2  251.99   22.76
  -1  13   2  237.51   20.90
   1 -13  -2  250.98   22.87
  -1  13   1   45.60   10.84
   1 -13  -1   42.96   10.47
  -1  13   1   56.18   10.56
  -1  13   1   62.21   12.35
   1 -13  -1   59.37   12.19
   1 -13   0   44.75   10.95
   1 -13   0   70.35   13.55
  -1  13   0   78.58   13.78
  -1  13   0   70.53   11.44
   1 -13   1    6.38    8.82
   1 -13   1   -5.43    9.67
  -1  13  -1   16.58    8.50
  -1  13  -1   13.89    6.70
   1 -13   2   16.51   10.50
   1 -13   2   27.71    9.64
  -1  13  -2   42.79   11.89
  -1  13  -2   31.82    8.99
   1 -13   3   -4.73    9.12
   1 -13   3    9.13    9.05
   1 -13   4  182.76   23.40
   1 -13   4  187.71   27.16
   1 -13   5  -32.58   14.74
  -1  12  15    3.17    5.82
   1 -12 -15   -3.60   11.31
  -1  12  14  -15.35    8.64
   1 -12 -14   11.38   11.23
  -1  12  13   26.00    8.50
   1 -12 -13   21.41   10.27
  -1  12  12   -5.54    6.85
   1 -12 -12    9.58    8.29
  -1  12  11  324.18   23.46
  -1  12  11  317.01   17.13
   1 -12 -11  346.27   31.05
  -1  12  10   39.95    6.87
  -1  12  10   42.18    9.47
   1 -12 -10   36.04   11.48
  -1  12   9  451.02   22.43
   1 -12  -9  527.68   36.03
   1 -12  -9  486.97   32.68
  -1  12   9  462.78   28.29
   1 -12  -8  221.03   20.07
  -1  12   8  185.07   14.55
   1 -12  -8  237.94   23.56
  -1  12   8  208.08   15.53
  -1  12   8  204.98   18.60
  -1  12   7  317.85   22.50
  -1  12   7  373.99   25.62
  -1  12   7  340.18   13.82
  -1  12   7  312.23   19.54
  -1  12   7  342.61   18.35
   1 -12  -7  317.97   22.56
   1 -12  -7  395.54   28.93
  -1  12   6  145.59    6.32
   1 -12  -6  183.02   19.54
   1 -12  -6  143.19   13.15
  -1  12   6  160.01   17.08
  -1  12   6  143.84   13.78
  -1  12   6  133.19   14.82
   1 -12  -5  132.43   16.47
  -1  12   5  121.28   15.13
   1 -12  -5  109.84    9.95
  -1  12   5  129.38    8.99
  -1  12   5  120.67   14.00
  -1  12   5  117.84   12.69
  -1  12   5  111.25    8.62
  -1  12   4    5.51    2.08
   1 -12  -4   10.66    4.65
   1 -12  -4   10.45    8.00
  -1  12   4    4.36    2.07
  -1  12   4    5.45    5.20
  -1  12   4    2.93    5.46
   1 -12  -4    1.89    1.89
  -1  12   4   10.01    6.43
   1 -12  -4    7.81    2.55
   1 -12  -3    2.15    5.68
  -1  12   3   -2.59    6.24
  -1  12   3   -2.91    5.92
  -1  12   3    1.57    5.29
   1 -12  -3   -1.91    4.15
  -1  12   2  239.49   21.39
   1 -12  -2  215.00   18.87
   1 -12  -2  216.24   20.56
  -1  12   2  210.36   18.95
  -1  12   2  225.07   18.68
  -1  12   1  161.51   15.94
   1 -12  -1  156.68   17.93
   1 -12  -1  145.17   17.29
  -1  12   1  133.82   15.76
  -1  12   1  188.69   18.95
  -1  12   0  529.91   23.05
  -1  12   0  574.55   30.48
   1 -12   0  512.12   34.35
  -1  12   0  550.06   32.44
   1 -12   0  576.36   34.58
  -1  12   0  599.56   34.89
  -1  12  -1  158.86   13.21
  -1  12  -1  165.01   16.15
   1 -12   1  142.05   19.77
  -1  12  -1  146.09   17.82
   1 -12   1  152.17   18.07
   1 -12   2  625.76   42.60
  -1  12  -2  645.09   32.31
   1 -12   2  727.65   40.90
  -1  12  -2  626.08   37.64
  -1  12  -2  637.47   29.92
  -1  12  -3   23.49    6.85
   1 -12   3   18.14    8.40
  -1  12  -4  142.59   15.92
   1 -12   4  137.02   19.14
   1 -12   4  134.10   22.97
  -1  12  -5   35.49   10.08
   1 -12   5   25.49   11.13
   1 -12   5   46.10   15.50
  -1  12  -6   34.82   11.32
   1 -12   6   32.08   11.30
   1 -12   6   10.90   13.62
  -1  11  15  223.16   19.68
   1 -11 -15  307.93   34.62
  -1  11  14   -6.41    7.52
   1 -11 -14   10.82   11.68
  -1  11  13  197.26   18.10
   1 -11 -13  261.12   30.17
  -1  11  12   17.50    6.79
   1 -11 -12   23.32    9.07
   1 -11 -11  278.45   28.47
  -1  11  11  326.20   22.60
  -1  11  11  300.85   15.59
  -1  11  10    7.81    3.67
   1 -11 -10    5.10    8.00
  -1  11  10   -2.78    6.15
   1 -11  -9   16.83    6.57
   1 -11  -9   12.99    9.64
  -1  11   9    5.18    3.75
   1 -11  -9    6.05    6.84
  -1  11   9   -1.88    3.66
  -1  11   9    3.15    5.00
   1 -11  -8   83.62   14.68
  -1  11   8   52.82    9.49
   1 -11  -8   78.69   13.07
  -1  11   8   60.92    8.12
   1 -11  -7   52.07   12.38
  -1  11   7   31.20    4.59
  -1  11   7   28.34    7.57
   1 -11  -7   40.74    8.81
  -1  11   7   25.98    6.41
  -1  11   6    0.28    3.96
   1 -11  -6   -1.63    8.32
  -1  11   6    9.95    2.88
   1 -11  -6   16.52    5.93
  -1  11   6    5.26    6.35
  -1  11   6    1.26    5.01
   1 -11  -5  566.14   31.66
  -1  11   5  552.99   29.41
   1 -11  -5  474.57   22.58
  -1  11   5  517.68   19.55
  -1  11   5  512.24   24.96
  -1  11   5  486.83   26.61
  -1  11   5  426.15   11.71
  -1  11   4  142.07   13.76
   1 -11  -4  155.64   16.74
  -1  11   4  159.55   16.01
  -1  11   4  132.14    8.51
  -1  11   4  130.32   14.04
   1 -11  -4  151.01   11.05
  -1  11   4  156.19    8.95
   1 -11  -4  135.73    9.72
   1 -11  -3 1062.13   36.96
   1 -11  -3 1158.85   45.24
   1 -11  -3  857.25   22.16
  -1  11   3 1190.19   45.31
  -1  11   3 1028.32   22.71
   1 -11  -3  994.47   22.96
  -1  11   3 1059.66   40.05
  -1  11   3  933.75   22.15
  -1  11   3 1108.06   41.53
  -1  11   2  225.02   17.73
   1 -11  -2  202.38   10.97
  -1  11   2  219.92   18.28
   1 -11  -2  210.14   19.19
  -1  11   2  234.64   19.85
   1 -11  -2  224.71   18.00
  -1  11   1  428.88   24.74
   1 -11  -1  439.19   27.87
  -1  11   1  453.61   26.92
   1 -11  -1  451.72   27.96
   1 -11  -1  397.46   20.18
  -1  11   1  467.45   28.63
  -1  11   0  234.60   13.94
  -1  11   0  258.80   21.85
   1 -11   0  219.49   21.16
  -1  11   0  200.74   18.99
   1 -11   0  226.79   20.15
   1 -11   0  201.31   16.32
  -1  11   0  207.61   17.56
  -1  11  -1   68.31   12.21
   1 -11   1   65.69   11.71
  -1  11  -1   82.25   11.18
  -1  11  -1   80.34    9.34
   1 -11   1   92.26   15.67
  -1  11  -2   51.38   11.72
   1 -11   2   60.42   11.60
  -1  11  -2   58.52   10.13
  -1  11  -2   69.58    9.36
   1 -11   2   55.70   13.64
  -1  11  -3   14.04    8.55
   1 -11   3    6.35    6.71
  -1  11  -3   24.37    6.95
  -1  11  -3   24.48    7.34
   1 -11   3   32.97   12.96
   1 -11   4  141.05   21.85
   1 -11   4  141.36   18.32
  -1  11  -4  116.08   14.03
   1 -11   5   61.91   16.98
   1 -11   5   77.47   14.17
  -1  11  -5   39.21    9.62
  -1  11  -6  198.38   20.60
   1 -11   6  222.16   29.44
  -1  11  -7   61.61   13.98
   1 -10 -15   93.29   19.99
  -1  10  15  105.65   13.12
   1 -10 -14   -2.14    9.00
  -1  10  14  -10.97    7.09
  -1  10  13   -9.12    6.69
   1 -10 -13    2.66    8.84
   1 -10 -13   -3.61    5.69
  -1  10  12   23.13    7.39
   1 -10 -12   16.77    4.93
   1 -10 -12   32.97   12.15
  -1  10  11  223.77   18.36
  -1  10  11  234.32   12.68
   1 -10 -11  235.90   25.94
   1 -10 -11  215.69   15.35
  -1  10  10   10.54    5.87
  -1  10  10   22.31    4.71
   1 -10 -10   20.36    9.72
  -1  10  10   21.21    4.12
   1 -10  -9  840.23   44.44
  -1  10   9  877.14   29.00
  -1  10   9  902.76   32.08
  -1  10   9  856.31   36.31
   1 -10  -9  851.59   35.04
   1 -10  -8   -4.23    6.28
  -1  10   8   11.07    4.27
   1 -10  -8    1.33    4.43
   1 -10  -8   17.32   11.07
  -1  10   8    7.40    5.34
   1 -10  -7 1009.24   44.06
  -1  10   7 1071.25   35.20
  -1  10   7 1118.59   32.47
  -1  10   7 1095.90   41.28
   1 -10  -7 1173.71   44.56
   1 -10  -6    6.17    5.90
  -1  10   6    5.13    5.65
  -1  10   6    1.04    4.17
   1 -10  -6    9.42    7.69
  -1  10   6    5.65    2.32
  -1  10   5  637.27   27.01
  -1  10   5  657.46   18.39
   1 -10  -5  690.74   34.04
   1 -10  -5  585.12   26.95
  -1  10   5  637.77   23.12
  -1  10   5  672.06   32.05
  -1  10   5  638.45   29.91
  -1  10   4   11.38    5.32
   1 -10  -4    4.74    3.06
  -1  10   4    3.64    4.92
   1 -10  -4   11.91    4.01
  -1  10   4    9.04    3.06
  -1  10   4    2.54    4.23
  -1  10   3   30.73    7.55
  -1  10   3   26.19    6.96
   1 -10  -3   44.20    9.66
  -1  10   3   27.88    3.55
  -1  10   3   28.06    6.68
  -1  10   3   33.59    3.62
   1 -10  -3   28.20    3.95
   1 -10  -3   34.12    6.29
  -1  10   2    3.50    5.25
   1 -10  -2    9.90    2.83
   1 -10  -2   11.31    6.51
  -1  10   2   12.32    5.37
   1 -10  -2    7.04    5.00
  -1  10   2    8.37    4.89
  -1  10   1    3.46    4.27
   1 -10  -1    5.94    5.55
  -1  10   1   12.03    6.19
   1 -10  -1    4.38    3.56
  -1  10   1    1.11    2.39
   1 -10  -1   18.17    7.58
  -1  10   1    5.58    5.72
   1 -10   0  207.21   18.23
  -1  10   0  214.49   18.81
  -1  10   0  202.65   16.08
   1 -10   0  248.65   20.85
  -1  10   0  213.57   12.78
   1 -10   0  213.59   16.20
  -1  10   0  203.28   17.83
  -1  10  -1 1068.07   36.22
   1 -10   1 1081.95   43.48
  -1  10  -1 1119.53   41.04
   1 -10   1 1161.67   46.17
  -1  10  -1 1165.30   46.47
   1 -10   1 1100.52   49.51
   1 -10   2  428.67   30.93
  -1  10  -2  382.60   21.15
   1 -10   2  325.72   12.77
   1 -10   2  426.99   27.52
  -1  10  -2  385.42   26.42
   1 -10   2  364.54   12.41
  -1  10  -2  415.08   22.92
   1 -10   3  494.32   35.96
  -1  10  -3  452.10   25.04
   1 -10   3  482.35   30.67
  -1  10  -3  516.58   31.62
  -1  10  -3  515.04   25.82
   1 -10   3  443.43   17.24
  -1  10  -4  211.59   17.98
   1 -10   4  225.72   25.87
  -1  10  -5  365.21   25.42
   1 -10   5  432.69   36.80
  -1  10  -6   29.53    9.47
   1 -10   6   81.79   17.88
  -1  10  -7   68.96   13.35
   1 -10   7   78.30   18.29
  -1  10  -8    1.36    6.89
   1  -9 -15   47.52   15.08
   1  -9 -15  111.65   17.75
   1  -9 -14   83.73   18.57
   1  -9 -14   86.32   15.10
  -1   9  14   56.40    9.24
   1  -9 -13  210.04   20.25
   1  -9 -13  194.71   25.32
  -1   9  13  173.79   15.60
  -1   9  12  239.92   18.16
   1  -9 -12  266.41   28.19
   1  -9 -12  252.41   20.74
  -1   9  11  189.65   16.18
   1  -9 -11  223.65   17.54
   1  -9 -11  195.17   23.81
  -1   9  10  189.31   15.77
  -1   9  10  214.79   13.45
   1  -9 -10  200.22   14.77
   1  -9 -10  219.66   23.06
  -1   9   9  215.18   11.89
  -1   9   9  192.58   11.18
  -1   9   9  198.93   16.13
   1  -9  -9  218.66   21.60
   1  -9  -9  193.25   12.44
  -1   9   8   42.26    5.69
   1  -9  -8   47.04    7.88
   1  -9  -8   37.53    9.88
  -1   9   8   29.86    7.04
  -1   9   7    3.28    4.45
  -1   9   7    3.79    3.21
   1  -9  -7    2.91    4.17
   1  -9  -7    0.79    5.04
   1  -9  -6   11.11    7.04
   1  -9  -6    2.87    3.98
  -1   9   6    4.37    4.32
  -1   9   6   14.18    4.67
  -1   9   6   11.12    3.10
   1  -9  -6    7.54    5.01
  -1   9   5  636.37   25.47
  -1   9   5  645.44   19.63
   1  -9  -5  742.57   33.62
   1  -9  -5  626.00   28.22
   1  -9  -5  696.90   32.32
  -1   9   5  701.67   30.90
  -1   9   5  639.25   28.50
  -1   9   4   24.16    6.09
  -1   9   4   25.94    5.62
   1  -9  -4   35.23    9.02
   1  -9  -4   24.89    3.64
  -1   9   4   28.45    2.86
  -1   9   4   27.49    6.54
   1  -9  -4   29.22    5.76
  -1   9   4   29.36    4.48
   1  -9  -4   44.46    8.16
   1  -9  -3 2301.79   64.05
   1  -9  -3 2030.59   52.87
  -1   9   3 2227.40   63.35
   1  -9  -3 2110.54   50.17
  -1   9   3 2068.95   46.89
  -1   9   3 2038.18   59.44
  -1   9   3 2074.49   57.70
  -1   9   2   -0.02    5.66
   1  -9  -2   10.38    5.26
   1  -9  -2    1.81    1.47
   1  -9  -2    3.37    2.39
  -1   9   2   -4.20    5.38
  -1   9   2    7.01    4.84
   1  -9  -2   -4.81    5.98
  -1   9   2    2.80    1.43
  -1   9   2    2.66    1.41
   1  -9  -2    1.87    1.44
  -1   9   1 1816.92   43.39
  -1   9   1 1928.69   58.21
  -1   9   1 1840.46   54.51
   1  -9  -1 1910.57   57.81
   1  -9  -1 1841.96   56.57
   1  -9  -1 1709.00   47.36
  -1   9   1 1823.80   55.61
  -1   9   0    0.61    4.26
  -1   9   0    3.78    5.26
   1  -9   0   -6.82    6.19
  -1   9   0    4.91    3.02
   1  -9   0   -5.81    5.75
   1  -9   0   -1.49    5.40
  -1   9  -1  496.12   27.56
   1  -9   1  529.32   27.87
   1  -9   1  450.81   12.32
  -1   9  -1  586.11   29.07
   1  -9   1  529.00   30.67
  -1   9  -1  491.25   21.39
   1  -9   1  415.74   12.63
   1  -9   1  491.24   26.53
  -1   9  -1  502.80   24.57
   1  -9   2  196.64    9.51
  -1   9  -2  233.47   15.77
   1  -9   2  203.82   18.63
   1  -9   2  229.87   21.83
  -1   9  -2  219.93   19.29
   1  -9   2  219.07   18.68
  -1   9  -2  220.54   16.08
  -1   9  -3   17.10    5.78
  -1   9  -3    6.74    7.29
   1  -9   3   -0.31    8.27
   1  -9   3    6.85    2.74
  -1   9  -3    4.36    4.31
   1  -9   4    3.20    7.26
   1  -9   4    4.43    3.16
  -1   9  -4    0.34    4.79
   1  -9   5   40.29   13.41
   1  -9   5   42.79    6.59
  -1   9  -5   35.70    8.88
   1  -9   6   31.05   12.26
  -1   9  -6   47.16   10.14
   1  -9   6   47.98    7.67
   1  -9   7  408.01   36.78
  -1   9  -7  300.58   25.80
   1  -9   8  157.89   26.15
  -1   9  -8  161.67   19.93
  -1   9  -9  200.07   23.10
   1  -8 -16  141.07   21.49
   1  -8 -15   66.68   17.43
   1  -8 -15   60.17   13.55
  -1   8  14  102.93   11.53
   1  -8 -14  101.37   20.22
   1  -8 -14  136.11   19.34
  -1   8  13   -5.51    5.73
   1  -8 -13   -0.31    7.77
   1  -8 -13   -9.05    6.98
   1  -8 -12   36.23   12.06
   1  -8 -12   31.35    8.96
  -1   8  12   19.65    6.08
  -1   8  12   36.02    5.90
   1  -8 -11    2.85    4.69
   1  -8 -11   12.34    8.00
  -1   8  11    2.18    4.19
  -1   8  11    2.27    3.91
  -1   8  10  101.28   10.91
   1  -8 -10   92.66   14.99
   1  -8 -10  100.89   11.79
  -1   8   9  420.85   18.83
  -1   8   9  415.43   22.20
   1  -8  -9  377.99   28.64
   1  -8  -9  431.21   21.75
   1  -8  -8   86.41    8.20
  -1   8   8  107.72   10.98
  -1   8   8   95.29    7.64
   1  -8  -8   97.00   13.70
   1  -8  -7  887.91   40.38
   1  -8  -7  913.91   25.69
  -1   8   7  964.28   24.85
  -1   8   7  944.05   34.54
  -1   8   7  898.27   27.74
   1  -8  -7  951.53   34.45
   1  -8  -6  800.59   35.87
   1  -8  -6  928.67   34.90
  -1   8   6  859.21   32.67
  -1   8   6  871.62   26.87
  -1   8   6  877.91   27.67
  -1   8   5 1127.31   36.97
   1  -8  -5 1149.94   38.16
  -1   8   5 1085.33   34.59
  -1   8   5 1096.68   29.86
  -1   8   5 1098.59   25.52
   1  -8  -4   72.94    9.68
   1  -8  -4  105.44   11.28
  -1   8   4   99.81    8.91
   1  -8  -4   94.25    5.13
  -1   8   4  104.08   10.95
  -1   8   4   95.91    5.78
   1  -8  -4   83.17    8.75
   1  -8  -3  467.06   23.01
  -1   8   3  456.88   21.92
   1  -8  -3  450.39   24.18
  -1   8   3  434.08   14.29
   1  -8  -3  419.60   15.66
  -1   8   3  402.44   18.97
  -1   8   3  430.06    9.94
   1  -8  -3  413.57   16.71
  -1   8   2  332.20   18.36
   1  -8  -2  353.33   20.12
   1  -8  -2  340.10   21.69
  -1   8   2  318.46   10.79
  -1   8   2  302.71   17.87
   1  -8  -2  361.42   21.85
   1  -8  -2  325.00   16.88
   1  -8  -2  285.68   11.02
   1  -8  -2  325.08   11.99
   1  -8  -1  143.47   12.74
   1  -8  -1  144.51   12.76
   1  -8  -1  141.95   14.16
   1  -8  -1  130.46    9.24
   1  -8  -1  141.55   13.55
  -1   8   1  138.67   12.12
  -1   8   1  141.36   12.43
  -1   8   1  143.81    7.87
  -1   8   0   33.79    6.17
   1  -8   0   57.77    9.05
  -1   8   0   45.81    7.98
   1  -8   0   50.58    8.43
  -1   8   0   51.97    8.52
   1  -8   0   56.13    9.44
  -1   8   0   44.64    5.48
   1  -8   0   38.18    6.60
   1  -8   1  263.71   18.29
  -1   8  -1  269.30   14.81
   1  -8   1  294.75   21.31
  -1   8  -1  312.41   20.17
   1  -8   1  262.71   18.25
  -1   8  -1  272.16   16.76
   1  -8   1  256.07    9.18
   1  -8   1  243.76   17.57
  -1   8  -1  271.70   19.31
  -1   8  -2   25.09    5.95
   1  -8   2   21.76    3.36
   1  -8   2   28.86    7.37
   1  -8   2   24.97    8.89
   1  -8   2   33.91    7.63
  -1   8  -2   34.35    6.56
  -1   8  -2   24.84    7.67
  -1   8  -3 1645.48   52.15
   1  -8   3 1742.72   64.91
   1  -8   3 1835.47   62.32
  -1   8  -3 1788.92   50.71
   1  -8   3 1719.11   43.78
  -1   8  -3 1779.19   59.73
  -1   8  -4    2.97    4.83
  -1   8  -4    6.35    7.28
   1  -8   4    4.35    1.14
   1  -8   4    1.97    0.88
   1  -8   4   12.75    8.70
  -1   8  -4    4.74    1.28
  -1   8  -5 1631.71   36.33
   1  -8   5 1734.71   69.29
  -1   8  -5 1414.01   52.61
   1  -8   5 1453.13   36.74
  -1   8  -6   23.89    8.20
   1  -8   6   45.55   12.35
  -1   8  -7  683.19   38.05
   1  -8   7  741.96   47.76
  -1   8  -8    0.44    6.17
   1  -8   8   25.59   13.53
  -1   8  -9   29.81   11.26
   1  -8   9   33.47   14.30
  -1   8 -10   -2.60    8.45
   1  -7 -17    5.84    9.71
   1  -7 -16   14.79   11.42
   1  -7 -15   19.84   10.88
   1  -7 -15   13.16   11.18
   1  -7 -14  224.43   24.21
   1  -7 -14  206.27   26.75
  -1   7  13    2.33    4.24
  -1   7  13   -2.27    4.30
   1  -7 -13   17.34    8.32
   1  -7 -13   12.92    9.27
  -1   7  12  476.11   23.66
   1  -7 -12  506.64   32.55
   1  -7 -12  518.74   38.27
  -1   7  11  139.78   12.43
  -1   7  11  144.50   10.99
   1  -7 -11  154.67   16.69
   1  -7 -11  150.15   19.67
  -1   7  10  861.91   32.44
  -1   7  10  852.02   27.03
   1  -7 -10  883.14   38.25
   1  -7 -10  852.12   45.21
  -1   7   9  282.00   17.06
   1  -7  -9  299.17   19.31
   1  -7  -9  274.20   24.01
  -1   7   8  325.24   18.15
   1  -7  -8  294.38   23.65
  -1   7   8  335.21   16.09
   1  -7  -8  316.94   18.03
   1  -7  -7   53.55   10.34
  -1   7   7   55.94    7.89
  -1   7   7   64.91    6.20
   1  -7  -7   56.06    6.50
  -1   7   6   68.83    8.73
   1  -7  -6   58.40    7.47
  -1   7   6   51.99    5.95
   1  -7  -6   38.50    8.02
  -1   7   6   44.50    6.90
   1  -7  -6   58.14    5.07
  -1   7   6   57.98    4.62
  -1   7   5   16.87    4.71
   1  -7  -5    6.06    3.84
  -1   7   5    8.24    2.65
  -1   7   5   10.68    3.26
   1  -7  -5    8.79    4.64
  -1   7   5    7.66    3.78
   1  -7  -4  357.35   19.93
  -1   7   4  404.60   20.09
  -1   7   4  352.08   12.74
   1  -7  -4  312.09   17.59
  -1   7   4  365.75   16.27
  -1   7   3  550.60   21.45
  -1   7   3  597.86   24.78
  -1   7   3  540.81   14.91
   1  -7  -3  509.29   20.64
  -1   7   3  552.40   18.02
   1  -7  -3  577.97   26.32
   1  -7  -3  600.05   26.68
   1  -7  -3  521.19   16.85
  -1   7   2  785.36   27.72
  -1   7   2  847.54   29.99
   1  -7  -2  749.45   22.28
   1  -7  -2  834.36   33.16
   1  -7  -2  726.10   24.59
  -1   7   2  740.48   19.94
   1  -7  -2  707.17   18.27
   1  -7  -2  801.58   31.70
   1  -7  -1 1592.11   48.51
   1  -7  -1 1449.40   43.91
   1  -7  -1 1518.09   38.58
  -1   7   1 1593.08   46.04
   1  -7  -1 1689.53   47.51
   1  -7  -1 1539.03   31.80
   1  -7  -1 1637.01   51.49
  -1   7   1 1615.66   35.97
   1  -7  -1 1512.71   31.44
  -1   7   1 1526.13   31.16
   1  -7   0  637.23   24.64
   1  -7   0  718.38   28.06
   1  -7   0  626.64   14.79
   1  -7   0  682.26   31.37
   1  -7   0  788.56   31.10
  -1   7   0  686.27   21.77
  -1   7   0  711.91   28.61
   1  -7   0  735.37   31.54
   1  -7   0  688.21   29.08
   1  -7   0  697.64   28.99
   1  -7   1 2421.33   66.79
   1  -7   1 2636.40   67.75
   1  -7   1 2491.40   52.05
   1  -7   1 2534.81   71.78
  -1   7  -1 2602.48   69.15
   1  -7   1 2604.52   73.50
   1  -7   1 2425.81   66.20
  -1   7  -1 2505.37   60.70
   1  -7   1 2543.30   73.27
   1  -7   1 2801.81   71.39
  -1   7  -2  108.30   12.31
   1  -7   2   83.87    6.06
   1  -7   2   99.93   10.30
   1  -7   2   87.41   12.50
   1  -7   2   70.27    9.99
  -1   7  -2   83.54    8.84
  -1   7  -3  319.07    8.99
  -1   7  -3  371.62   23.13
   1  -7   3  285.43    8.76
   1  -7   3  334.91   24.35
   1  -7   3  290.60    9.13
  -1   7  -3  329.43   19.00
   1  -7   3  354.79   23.54
   1  -7   3  338.14   18.92
  -1   7  -4   74.68   12.25
   1  -7   4   49.78    4.70
  -1   7  -4   63.25    4.97
   1  -7   4   65.40    8.38
  -1   7  -4   59.13    9.13
   1  -7   4   70.02   13.10
   1  -7   4   59.51    4.71
  -1   7  -5   98.27    7.33
   1  -7   5   90.28    6.93
  -1   7  -5   93.59   12.00
   1  -7   5  116.53   16.78
  -1   7  -6    4.31    3.42
   1  -7   6   -1.73    2.30
  -1   7  -6    1.08    5.29
  -1   7  -7  115.31   14.91
   1  -7   7  112.45   10.77
  -1   7  -7  124.05   10.50
   1  -7   7  153.72   21.10
   1  -7   8    0.93    8.29
  -1   7  -8    0.82    6.29
   1  -7   9  352.29   34.36
  -1   7  -9  318.59   27.74
   1  -7  10    6.88    9.23
  -1   7 -10  -13.05   10.53
   1  -6 -16  353.65   34.96
   1  -6 -15    8.70    8.15
   1  -6 -15    1.65    9.20
   1  -6 -14  260.06   27.16
   1  -6 -14  257.95   29.36
  -1   6  14  249.41   19.52
   1  -6 -13   61.50   14.88
   1  -6 -13   32.84   10.62
  -1   6  13   35.67    6.38
  -1   6  13   36.05    7.88
   1  -6 -12  261.42   23.78
  -1   6  12  243.63   16.68
   1  -6 -12  222.25   24.88
  -1   6  12  208.55   14.54
   1  -6 -11    2.17    5.65
   1  -6 -11    8.30    8.24
  -1   6  11    2.11    3.67
  -1   6  10    3.62    4.43
   1  -6 -10    6.48    5.77
   1  -6 -10   -2.47    6.63
  -1   6  10   -1.98    3.66
  -1   6  10    2.90    3.87
   1  -6  -9    3.88    4.82
  -1   6   9    4.55    3.31
   1  -6  -9    2.44    6.47
  -1   6   9    1.20    3.80
   1  -6  -8  187.20   14.50
  -1   6   8  198.33   10.16
  -1   6   8  169.15   12.23
   1  -6  -8  194.46   18.50
  -1   6   8  202.27   13.16
   1  -6  -7   38.81    5.94
  -1   6   7   44.97    6.49
  -1   6   7   43.05    5.67
  -1   6   7   54.36    8.07
   1  -6  -7   44.25    8.70
  -1   6   6 1319.14   33.95
   1  -6  -6 1251.59   35.80
   1  -6  -6 1265.52   46.45
  -1   6   6 1317.94   39.22
   1  -6  -6 1379.17   38.23
  -1   6   6 1422.57   43.20
  -1   6   5  688.63   18.62
  -1   6   5  678.02   25.46
   1  -6  -5  639.53   28.71
   1  -6  -5  707.56   26.02
  -1   6   5  739.80   27.85
   1  -6  -5  668.70   19.67
   1  -6  -4 2478.21   61.98
  -1   6   4 2405.12   54.30
  -1   6   4 2467.89   61.57
   1  -6  -4 2249.75   61.53
  -1   6   4 2418.03   52.58
  -1   6   3 1124.66   26.84
   1  -6  -3 1239.13   38.33
   1  -6  -3 1078.76   33.70
  -1   6   3 1142.55   31.96
  -1   6   3 1223.13   36.47
   1  -6  -3 1114.46   25.59
   1  -6  -3 1184.31   37.90
  -1   6   2 1323.01   37.24
  -1   6   2 1386.27   39.61
  -1   6   2 1335.73   28.19
   1  -6  -2 1306.98   33.79
   1  -6  -2 1414.40   43.26
  -1   6   2 1299.97   31.18
   1  -6  -2 1391.87   41.94
   1  -6  -1  677.56   26.67
  -1   6   1  653.00   24.39
   1  -6  -1  675.29   26.25
  -1   6   1  651.05   24.28
   1  -6  -1  687.83   25.34
   1  -6  -1  631.20   23.10
   1  -6  -1  652.48   27.70
  -1   6   1  662.37   17.50
   1  -6  -1  621.45   19.14
  -1   6   1  638.21   15.76
   1  -6  -1  600.36   17.04
   1  -6  -1  619.12   16.00
   1  -6   0   24.25    4.35
   1  -6   0   34.55    6.06
  -1   6   0   23.88    4.87
   1  -6   0   32.82    6.42
   1  -6   0   32.51    6.49
  -1   6   0   31.97    6.06
   1  -6   0   34.03    6.02
   1  -6   0   30.56    6.12
   1  -6   0   23.35    5.04
   1  -6   0   30.76    2.28
  -1   6   0   39.78    4.55
   1  -6   1   41.37    7.62
   1  -6   1   48.96    6.97
  -1   6  -1   44.40    6.36
   1  -6   1   48.36    7.81
   1  -6   1   37.55    6.48
   1  -6   1   61.05    8.80
   1  -6   1   45.10    6.88
  -1   6  -1   42.00    5.45
   1  -6   1   46.85    3.67
   1  -6   1   46.18    6.69
   1  -6   2  938.44   35.77
   1  -6   2  949.28   25.75
   1  -6   2  945.10   37.68
  -1   6  -2  935.96   31.39
   1  -6   2  998.93   39.35
   1  -6   2 1065.84   37.74
   1  -6   2  953.85   38.58
   1  -6   2  911.97   32.58
  -1   6  -2 1036.85   32.34
  -1   6  -3  486.19   14.35
   1  -6   3  480.63   26.48
   1  -6   3  512.12   28.55
   1  -6   3  476.38   26.32
  -1   6  -3  540.49   26.68
   1  -6   3  468.68   14.15
   1  -6   3  510.41   22.26
  -1   6  -3  522.22   21.08
  -1   6  -3  488.80   22.83
   1  -6   4  434.48   15.39
  -1   6  -4  426.63   15.39
   1  -6   4  482.40   29.54
  -1   6  -4  440.24   23.24
  -1   6  -4  503.05   27.30
   1  -6   4  443.99   20.23
   1  -6   4  461.36   27.56
  -1   6  -5  944.95   38.60
  -1   6  -5  976.27   28.99
   1  -6   5 1012.69   29.24
   1  -6   5 1018.47   46.97
   1  -6   5  980.77   32.00
   1  -6   6  916.67   46.35
  -1   6  -6  879.16   29.06
   1  -6   6  856.81   28.90
  -1   6  -6  880.26   39.04
   1  -6   7 1231.20   56.54
  -1   6  -7 1148.81   48.04
  -1   6  -7 1147.08   36.85
   1  -6   7 1088.02   36.40
  -1   6  -8  155.01   12.92
  -1   6  -8  155.06   17.50
   1  -6   8  168.19   21.55
  -1   6  -9  152.81   14.18
  -1   6  -9  145.80   19.02
  -1   6 -10   38.96   11.73
   1  -6  10   46.53   16.19
  -1   6 -11   11.56    9.59
   1  -6  11   22.55   11.05
   1  -5 -16   12.69   10.94
  -1   5  15    7.47    7.31
   1  -5 -15   10.35   11.22
   1  -5 -15   -6.63    8.93
  -1   5  14   33.93    9.60
   1  -5 -14   40.03   13.87
   1  -5 -14   56.59   15.68
  -1   5  13   -0.99    5.85
   1  -5 -13    1.56    7.73
   1  -5 -13   11.86    8.79
  -1   5  12  311.16   20.51
  -1   5  12  300.50   16.20
   1  -5 -12  297.50   28.25
   1  -5 -12  322.49   27.22
   1  -5 -11   38.44   11.00
   1  -5 -11   55.12   11.19
  -1   5  11   45.89    6.60
  -1   5  11   42.27    7.14
  -1   5  11   43.44    5.42
   1  -5 -10 1252.57   50.02
   1  -5 -10 1235.56   54.11
  -1   5  10 1235.55   37.43
   1  -5  -9   10.52    5.62
  -1   5   9   -0.19    4.48
  -1   5   9    8.72    4.07
  -1   5   9    7.27    3.47
   1  -5  -9    8.82    6.58
  -1   5   8 1433.28   38.24
  -1   5   8 1348.31   39.59
   1  -5  -8 1406.56   47.28
   1  -5  -8 1475.85   54.55
   1  -5  -7   21.69    6.74
  -1   5   7   24.96    4.99
   1  -5  -7   23.32    5.80
  -1   5   7   25.20    3.75
  -1   5   7   30.97    5.26
  -1   5   7   35.95    6.88
   1  -5  -6  513.03   21.47
  -1   5   6  560.92   20.01
  -1   5   6  532.63   15.81
  -1   5   6  528.57   20.82
  -1   5   6  558.49   24.35
   1  -5  -6  512.54   26.78
   1  -5  -5   30.72    4.76
  -1   5   5   21.50    3.70
  -1   5   5   23.48    3.49
   1  -5  -5   12.79    4.44
  -1   5   5   23.30    4.33
   1  -5  -5   15.12    3.29
  -1   5   5   19.87    4.57
  -1   5   4    2.09    1.36
  -1   5   4    3.08    3.06
   1  -5  -4    1.10    1.57
  -1   5   4    7.11    3.05
  -1   5   4    0.52    2.04
   1  -5  -4   -0.82    2.95
  -1   5   3   56.26    6.57
  -1   5   3   56.77    4.37
  -1   5   3   55.11    5.05
   1  -5  -3   55.03    6.58
  -1   5   3   52.40    6.08
   1  -5  -3   64.43    7.20
   1  -5  -2  120.21    9.62
  -1   5   2  112.40    8.79
  -1   5   2  112.18    5.17
   1  -5  -2  116.41    6.35
  -1   5   2  116.36    8.01
   1  -5  -2  125.44   10.04
  -1   5   2  100.74    8.74
  -1   5   2  102.62    6.16
   1  -5  -1  336.19   16.45
  -1   5   1  303.05   14.69
  -1   5   1  293.78    9.51
  -1   5   1  316.77   14.50
   1  -5  -1  325.86   15.70
   1  -5  -1  335.08   15.54
  -1   5   1  320.20   14.93
   1  -5  -1  284.00   13.19
   1  -5  -1  315.03   16.86
  -1   5   1  317.60   16.18
  -1   5   1  308.34    8.12
   1  -5  -1  279.51   10.50
   1  -5  -1  296.16    8.28
   1  -5   0 2284.55   55.03
  -1   5   0 2333.83   55.22
   1  -5   0 2249.09   56.78
  -1   5   0 2317.53   49.37
   1  -5   0 2177.45   55.82
   1  -5   0 2091.22   51.48
   1  -5   0 2207.07   44.17
   1  -5   0 2387.17   57.25
   1  -5   0 2197.10   59.45
  -1   5   0 2330.59   56.52
   1  -5   0 2348.33   58.67
   1  -5   1  625.24   24.21
  -1   5  -1  684.27   23.55
  -1   5  -1  650.03   21.46
   1  -5   1  642.56   26.32
   1  -5   1  629.12   23.84
   1  -5   1  656.20   17.03
   1  -5   1  599.53   26.41
   1  -5   1  675.16   25.56
   1  -5   1  637.85   26.81
   1  -5   2 2074.56   58.32
  -1   5  -2 1949.50   39.54
   1  -5   2 2089.66   55.41
   1  -5   2 1967.86   57.21
   1  -5   2 1895.64   55.71
  -1   5  -2 1857.82   49.42
  -1   5  -2 2057.67   49.62
   1  -5   2 1845.37   50.31
   1  -5   2 1938.92   54.15
   1  -5   2 1907.52   39.45
  -1   5  -3  741.43   24.60
   1  -5   3  676.02   25.11
   1  -5   3  704.38   30.69
  -1   5  -3  696.66   27.13
   1  -5   3  794.72   30.96
   1  -5   3  711.38   32.74
   1  -5   3  693.74   19.33
   1  -5   3  720.59   32.28
   1  -5   3  737.71   31.44
  -1   5  -3  728.31   19.65
   1  -5   4 1067.79   33.16
   1  -5   4 1079.14   40.52
  -1   5  -4 1047.03   37.75
   1  -5   4 1188.09   45.65
   1  -5   4 1092.19   29.35
   1  -5   4 1149.96   43.86
   1  -5   4 1260.61   45.47
  -1   5  -4 1099.13   29.48
   1  -5   5  197.59   16.48
  -1   5  -5  180.65   11.13
   1  -5   5  203.97   12.02
   1  -5   5  225.20   20.08
   1  -5   5  194.45   11.20
  -1   5  -5  194.95   16.14
   1  -5   6   40.11   10.40
   1  -5   6   26.06    5.00
   1  -5   6   19.15    4.02
  -1   5  -6   23.31    7.28
  -1   5  -6   28.83    5.62
  -1   5  -7  107.60   10.26
   1  -5   7  116.94   16.35
  -1   5  -7  111.98   13.92
   1  -5   7  107.66    9.94
   1  -5   8    8.05    7.49
  -1   5  -8    4.60    5.66
   1  -5   8    5.20    3.32
  -1   5  -9  138.98   13.75
  -1   5  -9  147.23   17.99
   1  -5   9  134.40   19.67
  -1   5 -10  114.86   13.58
  -1   5 -10  116.05   17.47
   1  -5  10  133.06   20.75
  -1   5 -11  301.76   22.58
  -1   5 -11  317.03   29.55
   1  -5  11  380.76   35.26
  -1   5 -12  100.18   18.21
   1  -5  12  101.93   20.90
   1  -4 -15  244.59   29.70
   1  -4 -15  240.56   29.05
  -1   4  15  232.39   22.64
   1  -4 -14  158.92   22.05
   1  -4 -14  131.91   21.07
  -1   4  14  106.09   15.10
   1  -4 -13  294.27   29.02
  -1   4  13  300.02   22.62
   1  -4 -13  313.27   29.09
  -1   4  12  158.54   15.77
   1  -4 -12  175.69   21.45
  -1   4  12  145.67    9.80
   1  -4 -12  178.06   20.64
   1  -4 -11  236.85   22.42
  -1   4  11  213.69   12.68
  -1   4  11  242.42   17.88
  -1   4  11  224.08   12.73
   1  -4 -11  238.48   23.48
   1  -4 -10  172.88   19.31
  -1   4  10  184.11   14.57
  -1   4  10  185.77   11.46
   1  -4 -10  171.49   18.06
  -1   4  10  168.23   10.56
   1  -4  -9    1.77    5.31
  -1   4   9   -2.61    4.58
  -1   4   9    0.24    2.56
   1  -4  -9    1.73    6.36
  -1   4   8  228.07   12.46
  -1   4   8  235.61   13.85
   1  -4  -8  209.46   19.20
   1  -4  -8  217.83   17.35
   1  -4  -7  242.39   16.61
  -1   4   7  262.74   13.24
  -1   4   7  257.67   13.09
   1  -4  -7  247.87   19.35
  -1   4   7  291.52   18.00
  -1   4   6  831.94   30.23
  -1   4   6  756.16   19.62
  -1   4   6  874.14   27.79
  -1   4   6  826.64   23.58
  -1   4   6  764.30   24.89
   1  -4  -6  799.83   33.95
   1  -4  -6  763.07   28.68
  -1   4   5    9.99    2.23
   1  -4  -5    6.18    3.00
  -1   4   5   10.81    2.84
  -1   4   5   10.47    3.14
  -1   4   5   10.03    2.27
  -1   4   5   11.09    3.93
  -1   4   4 2314.44   52.83
   1  -4  -4 2391.19   53.54
  -1   4   4 2355.22   55.47
   1  -4  -4 2499.18   54.77
  -1   4   4 2501.20   58.89
  -1   4   4 2424.68   51.88
  -1   4   3   76.61    4.97
  -1   4   3   74.55    6.25
  -1   4   3   84.62    7.31
   1  -4  -3   98.97    7.82
  -1   4   3   83.60    4.36
  -1   4   3   86.26    7.13
   1  -4  -3   88.27    7.29
   1  -4  -3   85.15    4.78
  -1   4   3   85.74    5.66
  -1   4   2 2747.05   56.39
  -1   4   2 2788.26   59.30
  -1   4   2 2973.13   63.51
   1  -4  -2 2872.84   64.60
   1  -4  -2 2855.60   65.05
  -1   4   2 2771.23   63.30
   1  -4  -1  159.01    9.32
  -1   4   1  143.39    8.55
  -1   4   1  147.93    8.96
   1  -4  -1  153.55    9.35
  -1   4   1  149.18    5.34
   1  -4  -1  138.07    5.31
  -1   4   1  150.48    9.92
   1  -4  -1  146.17   10.14
  -1   4   1  139.35    6.18
   1  -4  -1  157.71    6.01
   1  -4  -1  148.85    7.84
   1  -4  -1  156.28   10.02
   1  -4   0 2846.29   63.82
  -1   4   0 2816.33   62.18
   1  -4   0 2841.24   60.75
  -1   4   0 2644.85   51.41
   1  -4   0 2622.17   64.49
   1  -4   0 2807.03   62.17
   1  -4   0 2663.52   61.29
   1  -4   0 2619.64   51.99
  -1   4   0 2806.64   61.24
   1  -4   0 2731.49   62.67
  -1   4   0 2829.54   55.78
   1  -4   0 2573.36   57.51
   1  -4   0 2639.98   51.71
  -1   4  -1  932.18   25.80
   1  -4   1  916.41   27.96
   1  -4   1  931.33   30.48
   1  -4   1  944.03   29.06
  -1   4  -1  959.50   27.48
   1  -4   1  936.22   28.43
   1  -4   1  898.51   30.74
  -1   4  -1  912.77   19.29
   1  -4   1  873.35   30.46
   1  -4   1  906.60   19.75
   1  -4   1  911.27   21.56
   1  -4   1  888.75   19.30
   1  -4   2    8.82    3.12
   1  -4   2   17.96    4.16
   1  -4   2   10.69    2.06
   1  -4   2   10.34    3.90
   1  -4   2   10.81    3.66
  -1   4  -2   14.26    3.50
   1  -4   2    8.87    2.77
  -1   4  -2   14.70    3.54
   1  -4   2   14.57    4.81
   1  -4   2   14.36    1.95
  -1   4  -2   12.16    2.02
   1  -4   3   20.25    5.38
   1  -4   3    5.74    2.63
   1  -4   3    8.00    3.80
   1  -4   3   14.68    4.58
  -1   4  -3   19.40    4.75
   1  -4   3   15.98    4.41
   1  -4   3   17.42    5.55
   1  -4   3   13.74    2.45
  -1   4  -3   13.98    2.75
   1  -4   4  354.71   21.59
   1  -4   4  381.44   14.74
   1  -4   4  380.48   20.48
  -1   4  -4  399.89   20.45
   1  -4   4  413.74   21.36
   1  -4   4  362.24   15.79
   1  -4   4  392.12   22.41
  -1   4  -4  398.70   15.13
   1  -4   5   37.36    8.47
   1  -4   5   30.05    7.62
   1  -4   5   31.20    6.44
  -1   4  -5   35.40    6.80
   1  -4   5   29.45    6.92
   1  -4   5   37.23    4.99
  -1   4  -5   34.61    5.33
   1  -4   5   35.46    4.74
   1  -4   6 1249.09   37.63
  -1   4  -6 1286.19   38.42
   1  -4   6 1287.30   44.56
   1  -4   6 1265.53   33.91
  -1   4  -6 1234.04   45.48
   1  -4   7   85.77    9.01
  -1   4  -7   94.21    9.86
   1  -4   7   93.09   13.96
   1  -4   7   82.31   10.79
   1  -4   7  107.15    7.08
  -1   4  -7  112.05   13.52
   1  -4   8  521.35   28.10
   1  -4   8  519.39   24.81
  -1   4  -8  522.47   25.25
  -1   4  -8  509.01   30.93
   1  -4   8  600.20   36.31
  -1   4  -9   31.33    7.63
   1  -4   9   46.68   11.74
  -1   4  -9   20.66    9.24
  -1   4 -10  498.92   28.15
  -1   4 -10  518.25   34.83
   1  -4  10  545.62   38.21
  -1   4 -11   30.45   11.61
   1  -4  11   32.91   12.14
  -1   4 -11   19.14    7.59
  -1   4 -12   12.85    9.95
   1  -4  12   18.62   10.80
  -1   4 -12   17.87    7.34
  -1   3  16   14.22   10.51
  -1   3  15   21.20   10.78
   1  -3 -15   27.24   12.48
   1  -3 -15   24.24   12.42
  -1   3  14    1.84    7.15
   1  -3 -14   18.15   11.73
   1  -3 -14   -6.73   10.28
  -1   3  13  -10.03    9.08
   1  -3 -13  -10.71    8.29
   1  -3 -13    1.90    8.59
  -1   3  12   22.60    8.15
   1  -3 -12   15.59    8.72
   1  -3 -12   37.37   11.33
   1  -3 -11  165.63   18.89
  -1   3  11  163.46   15.64
   1  -3 -11  170.21   19.73
  -1   3  11  129.96   10.73
  -1   3  11  143.73    8.39
   1  -3 -10  523.45   32.16
  -1   3  10  529.21   26.55
   1  -3 -10  473.64   31.41
  -1   3  10  465.18   19.98
  -1   3  10  482.26   17.67
  -1   3   9  638.22   21.15
  -1   3   9  682.08   28.83
   1  -3  -9  617.84   33.01
   1  -3  -9  645.22   35.02
  -1   3   9  600.16   22.18
   1  -3  -8  632.91   31.22
  -1   3   8  721.91   30.54
   1  -3  -8  639.25   33.20
  -1   3   8  626.58   20.85
  -1   3   8  607.03   21.03
   1  -3  -7  874.61   37.39
  -1   3   7  906.57   29.51
  -1   3   7  813.52   24.88
   1  -3  -7  843.55   34.25
   1  -3  -6 1984.30   59.38
  -1   3   6 2031.14   49.10
  -1   3   6 1916.92   46.20
  -1   3   6 2079.39   53.38
   1  -3  -6 1983.28   55.27
  -1   3   5  802.78   19.37
  -1   3   5  829.25   26.52
  -1   3   5  823.28   23.32
  -1   3   5  771.25   23.12
   1  -3  -5  783.37   25.15
   1  -3  -5  754.91   27.25
  -1   3   4  966.11   23.40
   1  -3  -4  938.52   27.80
  -1   3   4  947.37   26.74
  -1   3   4  934.09   23.43
  -1   3   4 1006.55   29.54
   1  -3  -4  914.72   24.80
  -1   3   4  911.94   25.82
  -1   3   3  825.59   21.77
  -1   3   3  793.57   22.85
   1  -3  -3  787.95   23.15
  -1   3   3  831.25   24.78
   1  -3  -3  771.35   18.48
  -1   3   3  797.97   20.85
   1  -3  -3  778.65   21.49
  -1   3   2    0.40    3.31
   1  -3  -2    2.44    2.21
  -1   3   2    1.04    1.85
   1  -3  -2    3.28    1.42
   1  -3  -2    4.33    2.35
  -1   3   2    0.31    1.90
  -1   3   2    1.93    1.50
  -1   3   2    1.07    1.25
  -1   3   1  519.62   14.60
   1  -3  -1  539.92   13.70
  -1   3   1  537.55   13.47
  -1   3   1  561.76   18.60
   1  -3  -1  544.06   18.98
   1  -3  -1  575.83   16.80
  -1   3   1  544.33   16.33
   1  -3  -1  568.68   18.65
  -1   3   1  555.65   17.44
   1  -3  -1  601.21   18.09
   1  -3   0 1187.26   31.06
  -1   3   0 1176.10   30.21
  -1   3   0 1177.54   24.08
   1  -3   0 1160.12   24.15
  -1   3   0 1126.69   26.03
   1  -3   0 1166.11   26.97
  -1   3   0 1210.83   30.49
   1  -3   0 1205.78   31.27
   1  -3   0 1238.33   29.65
  -1   3   0 1130.24   24.03
   1  -3   0 1110.46   24.34
   1  -3   0 1159.92   32.42
   1  -3   0 1138.12   29.84
   1  -3   0 1159.81   24.37
   1  -3   1  465.44   16.29
  -1   3  -1  454.00   15.03
   1  -3   1  451.09   17.82
   1  -3   1  463.08   16.68
   1  -3   1  486.48   18.69
  -1   3  -1  450.44   11.11
  -1   3  -1  439.02   10.82
   1  -3   1  421.64   11.23
   1  -3   1  443.04   12.21
   1  -3   1  439.02   18.05
   1  -3   1  425.12   10.86
  -1   3  -1  457.27   15.93
   1  -3   1  444.18   16.25
   1  -3   2 5357.25  113.82
   1  -3   2 5004.63  111.58
  -1   3  -2 5304.76  111.06
  -1   3  -2 5370.30  109.16
   1  -3   2 5434.92  111.87
   1  -3   2 5284.85  101.47
  -1   3  -2 5434.44  106.29
   1  -3   2 5307.11  107.78
   1  -3   2 5569.06  111.08
   1  -3   2 5546.75  115.13
  -1   3  -2 5338.01  101.86
   1  -3   2 5193.42  102.90
   1  -3   3  383.47   19.24
   1  -3   3  356.27   12.54
   1  -3   3  312.67   16.44
  -1   3  -3  333.57   16.24
   1  -3   3  367.10   18.31
   1  -3   3  338.86   13.91
   1  -3   3  383.60   17.70
   1  -3   3  375.49   19.60
  -1   3  -3  364.80   13.00
   1  -3   3  336.69   13.98
   1  -3   4 3113.59   66.61
   1  -3   4 2921.86   73.23
  -1   3  -4 3018.68   74.26
   1  -3   4 2932.96   65.96
   1  -3   4 3132.16   77.63
   1  -3   4 3282.59   79.12
  -1   3  -4 3130.48   67.15
   1  -3   5    1.44    1.81
   1  -3   5   -0.88    3.66
   1  -3   5    1.70    2.61
  -1   3  -5    5.20    3.81
   1  -3   5   -0.72    4.45
   1  -3   5   -0.19    2.36
  -1   3  -5    0.65    2.95
   1  -3   6 1074.56   42.64
  -1   3  -6  958.24   32.00
  -1   3  -6  959.03   38.11
   1  -3   6  972.64   26.84
   1  -3   6  954.09   34.95
   1  -3   6  994.37   38.95
  -1   3  -7   34.41    8.59
  -1   3  -7   24.35    5.67
   1  -3   7   23.47    5.55
   1  -3   7   44.32    9.99
   1  -3   7   26.88    3.52
   1  -3   7   23.32    4.99
  -1   3  -8    9.53    6.27
  -1   3  -8    9.71    4.77
   1  -3   8   15.56    4.54
   1  -3   8   18.94    9.47
   1  -3   8   12.59    2.44
   1  -3   8   13.93    4.80
   1  -3   9   52.83   11.86
   1  -3   9   44.40    7.83
  -1   3  -9   51.75    8.75
  -1   3  -9   48.60   10.37
   1  -3  10   33.74   11.50
  -1   3 -10   34.27    8.31
  -1   3 -10   40.58   11.32
   1  -3  11   23.15    9.71
  -1   3 -11   11.41    6.42
  -1   3 -11   14.30    7.02
   1  -3  12  290.72   29.18
  -1   3 -12  246.94   22.09
  -1   3 -12  246.18   26.81
   1  -3  13  119.84   20.45
  -1   3 -13   99.04   15.22
  -1   3 -13  118.99   20.07
  -1   2  16   -2.64    8.32
  -1   2  15  224.91   24.34
   1  -2 -15  265.43   29.30
   1  -2 -15  255.46   30.12
   1  -2 -14    2.22    8.93
   1  -2 -14   21.65    9.91
  -1   2  14   11.61    7.55
  -1   2  13  357.61   27.67
   1  -2 -13  407.64   33.10
   1  -2 -13  407.08   34.07
   1  -2 -12   30.76   11.17
   1  -2 -12   62.59   13.12
  -1   2  12   61.02   11.67
   1  -2 -11  548.32   35.60
  -1   2  11  539.63   30.47
  -1   2  11  487.07   22.96
   1  -2 -11  487.25   33.15
   1  -2 -10  133.79   16.68
  -1   2  10  109.26    5.67
  -1   2  10  125.58   13.76
   1  -2 -10  120.60   16.19
  -1   2  10  114.25   10.17
   1  -2  -9  207.19   19.14
  -1   2   9  228.83   17.40
   1  -2  -9  206.24   19.29
  -1   2   9  208.58   13.00
  -1   2   9  212.56    9.38
   1  -2  -8   26.49    7.76
  -1   2   8   35.16    5.28
  -1   2   8   25.90    3.23
   1  -2  -8   31.32    8.19
   1  -2  -7    1.27    4.45
  -1   2   7    7.33    2.17
   1  -2  -7    2.02    5.27
  -1   2   7    6.64    2.88
  -1   2   6  462.41   15.34
  -1   2   6  517.49   20.84
   1  -2  -6  513.11   24.25
   1  -2  -6  499.44   25.14
   1  -2  -6  484.21   22.41
  -1   2   6  464.13   16.42
  -1   2   5 1456.89   40.05
  -1   2   5 1418.10   36.70
   1  -2  -5 1326.46   40.55
   1  -2  -5 1348.33   38.68
  -1   2   5 1279.55   31.81
  -1   2   4 1558.17   36.75
  -1   2   4 1431.17   34.26
   1  -2  -4 1464.85   37.94
  -1   2   4 1606.15   39.61
   1  -2  -4 1483.76   40.55
  -1   2   3  923.14   22.89
  -1   2   3  906.65   23.52
   1  -2  -3  927.33   23.46
   1  -2  -3  905.58   23.62
   1  -2  -3  951.37   26.13
  -1   2   3  971.80   25.39
   1  -2  -2 2972.00   60.89
  -1   2   2 2966.10   60.72
   1  -2  -2 2806.67   57.22
   1  -2  -2 2889.58   59.63
  -1   2   2 3052.53   59.17
  -1   2   2 3030.71   59.42
  -1   2   2 2991.08   62.21
  -1   2   1 1600.70   35.22
   1  -2  -1 1592.64   36.19
  -1   2   1 1612.97   35.80
  -1   2   1 1565.10   34.01
   1  -2  -1 1600.73   36.18
  -1   2   1 1497.56   32.55
   1  -2  -1 1556.91   32.88
   1  -2  -1 1607.07   32.77
  -1   2   1 1587.96   32.75
   1  -2   0 2915.36   55.78
   1  -2   0 2698.21   55.12
  -1   2   0 2895.66   54.83
   1  -2   0 2919.43   59.98
   1  -2   0 2912.27   59.20
  -1   2   0 2948.85   58.83
  -1   2   0 2868.18   57.52
   1  -2   0 2941.29   57.95
  -1   2   0 2835.28   55.09
   1  -2   0 2861.49   58.41
   1  -2   0 2846.71   61.19
   1  -2   0 2833.90   54.75
   1  -2   0 2876.39   55.34
   1  -2   1 1583.88   39.23
   1  -2   1 1601.42   39.16
  -1   2  -1 1625.40   32.74
  -1   2  -1 1649.02   32.44
   1  -2   1 1563.51   32.75
   1  -2   1 1596.66   36.93
  -1   2  -1 1681.50   36.50
   1  -2   1 1627.30   36.92
   1  -2   1 1599.96   32.48
  -1   2  -1 1653.91   36.13
   1  -2   1 1698.35   37.09
   1  -2   1 1568.68   33.46
   1  -2   2  937.33   28.22
  -1   2  -2 1007.47   28.21
   1  -2   2 1064.22   29.07
  -1   2  -2 1001.41   27.70
   1  -2   2 1024.11   23.50
   1  -2   2  996.91   29.72
   1  -2   2 1003.62   25.80
   1  -2   2 1022.31   24.39
  -1   2  -2 1019.33   23.80
   1  -2   3 1058.81   31.56
  -1   2  -3 1111.72   32.74
   1  -2   3 1189.62   34.67
   1  -2   3 1161.54   29.76
   1  -2   3 1105.37   33.72
   1  -2   3 1138.73   28.03
  -1   2  -3 1134.76   28.54
   1  -2   3 1077.69   27.65
   1  -2   4  165.51   10.66
   1  -2   4  149.98   11.65
   1  -2   4  162.70   10.31
   1  -2   4  155.84    8.03
   1  -2   4  166.64   12.57
  -1   2  -4  162.92   11.76
  -1   2  -4  171.37    9.74
  -1   2  -5  156.65   10.38
   1  -2   5  136.74    7.51
   1  -2   5  137.91   11.83
  -1   2  -5  135.63   11.94
   1  -2   5  141.25   10.57
  -1   2  -6 1386.52   40.99
   1  -2   6 1459.89   46.30
   1  -2   6 1347.56   33.09
  -1   2  -6 1365.34   46.28
   1  -2   6 1412.08   41.20
  -1   2  -7   93.33    9.86
   1  -2   7  102.00   11.34
  -1   2  -7  100.75   12.11
   1  -2   7   87.87    8.96
   1  -2   7   96.26    6.11
   1  -2   7   92.66   12.60
  -1   2  -8 1395.19   52.21
  -1   2  -8 1371.62   45.93
   1  -2   8 1397.26   31.85
   1  -2   8 1282.61   42.20
  -1   2  -9    1.34    6.60
   1  -2   9    0.59    6.33
   1  -2   9    7.05    4.22
  -1   2  -9   -1.83    4.46
   1  -2  10  919.04   34.93
   1  -2  10 1034.64   48.43
  -1   2 -10  977.45   47.01
  -1   2 -10  906.25   39.99
  -1   2 -11   15.26    7.86
   1  -2  11   20.19    9.60
  -1   2 -11   18.67    7.21
   1  -2  12  461.28   35.06
  -1   2 -12  403.70   28.60
  -1   2 -12  483.95   35.71
   1  -2  13    5.76    8.33
  -1   2 -13   -3.24    7.09
  -1   2 -13  -10.15    9.12
  -1   2 -14   -9.31    7.07
   1  -2  14   14.60   10.35
  -1   1  15  138.39   20.19
   1  -1 -15  102.81   19.66
  -1   1  15  150.25   20.44
  -1   1  14    4.09    7.95
   1  -1 -14    7.27    9.77
   1  -1 -13  154.16   21.84
  -1   1  13  187.61   21.08
   1  -1 -13  133.81   20.33
   1  -1 -12    9.96    9.53
   1  -1 -12    2.20    7.27
  -1   1  12    0.54    6.87
   1  -1 -11    7.77    7.23
  -1   1  11   13.54    7.50
   1  -1 -11    1.23    6.94
   1  -1 -10   11.59    7.00
   1  -1 -10   15.29    7.46
  -1   1  10   20.31    7.86
  -1   1  10   16.66    2.94
  -1   1  10   11.11    5.05
   1  -1  -9  852.20   39.98
  -1   1   9  920.88   38.13
  -1   1   9  867.92   23.68
  -1   1   9  793.45   30.35
   1  -1  -9  900.96   42.30
   1  -1  -8   91.55   12.49
  -1   1   8   84.41    3.92
  -1   1   8  118.24   12.26
   1  -1  -8  117.28   13.66
  -1   1   8  108.16    9.48
  -1   1   8  106.34    6.47
   1  -1  -7 2057.04   62.31
   1  -1  -7 2095.40   61.98
  -1   1   7 1932.80   40.71
  -1   1   7 1975.05   50.37
  -1   1   7 1911.38   43.14
   1  -1  -6  586.79   27.49
   1  -1  -6  600.38   27.76
  -1   1   6  596.10   15.84
  -1   1   6  608.99   21.15
   1  -1  -6  646.39   27.86
   1  -1  -5 2768.48   68.87
  -1   1   5 2675.99   55.65
  -1   1   5 2986.13   67.22
   1  -1  -5 2817.66   70.71
  -1   1   5 3094.12   70.72
  -1   1   5 2755.94   60.85
  -1   1   4  523.13   14.03
  -1   1   4  548.08   19.58
   1  -1  -4  530.88   20.42
  -1   1   4  489.82   15.63
   1  -1  -4  496.22   21.06
  -1   1   3 1060.37   24.44
  -1   1   3 1148.36   28.82
   1  -1  -3 1093.51   30.62
  -1   1   3 1143.49   30.60
   1  -1  -3 1110.51   29.33
  -1   1   3 1074.47   24.46
  -1   1   2  536.99   15.21
   1  -1  -2  527.70   15.41
   1  -1  -2  530.03   13.73
  -1   1   2  536.28   14.00
  -1   1   2  566.16   16.67
   1  -1  -2  531.94   16.69
   1  -1  -1    6.54    1.38
   1  -1  -1    5.70    1.60
  -1   1   1    6.47    1.65
   1  -1  -1    6.34    1.65
   1  -1  -1    4.92    1.28
  -1   1   1    6.90    1.50
   1  -1   1 2188.58   45.41
   1  -1   1 2162.54   42.09
   1  -1   1 2013.95   43.01
  -1   1  -1 2176.19   41.90
   1  -1   1 2077.08   41.86
  -1   1  -1 2157.10   43.58
  -1   1  -1 2062.30   41.45
   1  -1   1 2139.45   41.61
   1  -1   2 2907.47   57.74
  -1   1  -2 2914.42   60.33
   1  -1   2 2767.51   60.24
   1  -1   2 2901.69   58.40
  -1   1  -2 2881.24   58.04
  -1   1  -2 2911.24   61.01
  -1   1  -3 2007.92   44.50
   1  -1   3 1884.33   44.86
   1  -1   3 2026.99   45.44
  -1   1  -3 1981.93   44.70
  -1   1  -3 1966.78   47.96
   1  -1   4 2052.45   49.39
  -1   1  -4 1965.25   51.20
  -1   1  -4 2107.98   48.16
   1  -1   4 1983.67   50.05
   1  -1   5 1455.01   41.56
   1  -1   5 1378.44   37.26
  -1   1  -5 1387.41   43.02
  -1   1  -5 1493.46   40.18
   1  -1   5 1425.18   41.55
   1  -1   6 1679.53   44.00
  -1   1  -6 1745.01   52.48
  -1   1  -6 1713.99   47.91
   1  -1   6 1717.06   49.57
   1  -1   7  302.03   20.26
   1  -1   7  270.65   14.44
   1  -1   7  310.54   18.62
  -1   1  -7  308.33   20.83
  -1   1  -7  312.00   18.26
  -1   1  -8   55.70    8.74
   1  -1   8   60.01    7.18
  -1   1  -8   58.46   10.73
   1  -1   8   66.88   10.49
   1  -1   8   65.22    9.07
   1  -1   8   65.54    4.73
  -1   1  -9  116.71   15.04
   1  -1   9  117.26   15.18
  -1   1  -9  101.45   12.11
   1  -1   9  108.62    9.61
   1  -1   9   96.93    5.45
  -1   1 -10    3.87    6.35
   1  -1  10    5.09    6.47
  -1   1 -10   -2.45    5.94
   1  -1  10    6.68    4.38
  -1   1 -11    6.06    7.61
   1  -1  11    8.49    8.65
  -1   1 -11   -1.57    6.75
   1  -1  12  266.81   25.36
  -1   1 -12  252.75   26.12
  -1   1 -12  246.52   22.66
  -1   1 -13    4.33    8.46
  -1   1 -13   -6.13    9.44
   1  -1  13    2.84    8.03
  -1   1 -14  253.86   28.75
  -1   1 -14  192.36   22.54
   1  -1  14  260.14   27.51
  -1   1 -15   -0.74    9.80
   1   0 -15   28.02   12.37
  -1   0  15   45.74   12.68
   1   0 -14   17.96   10.46
  -1   0  14    6.88    7.40
   1   0 -14    2.57    8.45
  -1   0  14   15.62   10.78
   1   0 -13  284.45   29.85
   1   0 -13  222.98   24.27
  -1   0  13  255.15   25.78
   1   0 -12   72.12   14.91
   1   0 -12   51.93   12.42
  -1   0  12   53.27   12.65
  -1   0  11  823.48   42.43
   1   0 -11  784.65   44.87
   1   0 -11  739.79   40.67
   1   0 -10   -7.78    7.75
  -1   0  10    6.32    4.35
  -1   0  10    3.40    2.94
  -1   0  10    0.30    7.47
   1   0 -10    4.74    5.77
   1   0  -9  721.12   36.06
  -1   0   9  690.61   23.75
   1   0  -9  691.30   37.64
  -1   0   9  686.19   29.29
  -1   0   9  739.47   35.77
   1   0  -8   54.52   10.12
  -1   0   8   60.60    7.90
   1   0  -8   71.82   12.23
  -1   0   8   58.92    5.92
  -1   0   8   78.98   11.66
   1   0  -7  264.82   18.60
  -1   0   7  251.84   11.95
   1   0  -7  258.72   19.65
  -1   0   7  237.28   14.56
   1   0  -6   32.31    6.59
   1   0  -6   35.82    7.37
   1   0  -6   36.11    7.84
  -1   0   6   35.39    5.33
   1   0  -5    2.08    3.55
  -1   0   5    5.06    2.91
   1   0  -5    2.02    3.95
  -1   0   5    9.92    4.30
   1   0  -5    5.39    3.79
  -1   0   4  155.17   10.67
   1   0  -4  140.67   10.83
   1   0  -4  149.39   11.37
  -1   0   4  141.47    8.48
  -1   0   3  799.92   24.69
   1   0  -3  753.49   24.76
  -1   0   3  774.06   21.27
   1   0  -3  770.36   25.55
   1   0  -2   27.37    2.93
  -1   0   2   26.40    2.74
   1   0  -2   32.21    4.08
  -1   0   2   34.56    4.26
   1   0  -2   24.30    3.75
   1   0  -1 5453.27  104.73
   1   0  -1 5533.78  105.46
   1   0  -1 5408.85  101.21
   1   0   2  890.13   20.94
  -1   0  -2  858.77   22.08
  -1   0  -2  863.70   19.97
  -1   0  -2  877.89   21.40
   1   0   3 1361.92   31.36
  -1   0  -3 1395.55   35.90
  -1   0  -3 1477.57   31.61
  -1   0  -3 1478.79   34.79
   1   0   3 1478.32   35.05
  -1   0  -4  115.64    8.35
  -1   0  -4  131.52    6.31
  -1   0  -4  115.81    9.11
   1   0   4  128.48    8.82
   1   0   4  111.26    6.25
   1   0   5   51.66    4.61
  -1   0  -5   69.30    7.40
  -1   0  -5   54.54    7.25
   1   0   5   68.06    7.68
   1   0   5   57.10    6.74
   1   0   6  187.98    9.60
  -1   0  -6  216.94   13.85
  -1   0  -6  180.40   13.98
   1   0   7  572.59   19.45
  -1   0  -7  627.97   26.89
   1   0   7  593.89   24.83
  -1   0  -7  588.23   28.40
   1   0   8 1281.99   42.48
   1   0   8 1228.59   34.06
  -1   0  -8 1349.19   45.49
  -1   0  -8 1344.60   48.78
  -1   0  -9  644.31   31.26
  -1   0  -9  655.01   34.52
   1   0   9  657.89   29.63
   1   0   9  689.43   33.46
   1   0  10  819.42   38.46
  -1   0 -10  738.73   35.97
  -1   0 -10  788.48   40.62
   1   0  11  328.33   25.64
  -1   0 -11  298.06   23.71
  -1   0 -11  372.30   28.49
   1   0  12  612.28   36.36
  -1   0 -12  549.63   34.05
  -1   0 -12  598.32   38.76
   1   0  13   42.65   12.19
  -1   0 -13   33.03    9.84
  -1   0 -13   48.54   12.92
  -1   0 -14   28.35   10.10
   1   0  14   25.39   10.73
  -1   0 -14   32.75   11.85
   1   0  15   48.47   13.26
  -1   0 -15   42.58   13.86
   1   1 -14   62.01   14.13
  -1  -1  14   70.85   15.11
  -1  -1  14   94.48   17.01
   1   1 -13  127.30   20.39
   1   1 -13  100.02   16.83
  -1  -1  13   94.58   15.86
  -1  -1  13  122.85   19.83
   1   1 -12   87.71   17.07
   1   1 -12   59.32   12.92
  -1  -1  12   68.68   14.98
   1   1 -11   33.98    9.86
   1   1 -11   34.03   11.89
  -1  -1  11   39.90   11.26
   1   1 -10   53.97   10.77
  -1  -1  10   53.11   11.71
   1   1 -10   49.14   11.37
  -1  -1   9  198.37   19.49
   1   1  -9  237.24   21.85
   1   1  -9  208.72   18.36
  -1  -1   9  200.72   13.07
   1   1  -8   29.31    7.57
   1   1  -8   10.04    6.06
  -1  -1   8   21.29    8.27
  -1  -1   8    7.89    4.04
  -1  -1   8   12.08    3.69
  -1  -1   7 1539.43   42.88
   1   1  -7 1698.01   53.41
  -1  -1   7 1729.51   56.24
   1   1  -7 1705.19   57.45
  -1  -1   7 1623.20   49.08
   1   1  -6  164.76   14.95
   1   1  -6  164.87   13.61
  -1  -1   6  191.00   15.71
   1   1  -6  192.43   16.06
  -1  -1   6  179.77   12.76
   1   1  -5 4070.00   96.74
   1   1  -5 4011.67   92.08
  -1  -1   5 3781.05   88.19
   1   1  -5 4011.64   95.92
   1   1  -4   53.40    7.29
  -1  -1   4   67.34    7.98
  -1  -1   4   54.83    5.94
   1   1  -4   48.65    6.99
   1   1  -3  815.54   27.89
   1   1  -3  823.85   28.10
  -1  -1   3  826.85   24.91
   1   1  -3  841.35   25.26
   1   1  -2    2.16    2.46
   1   1  -2    6.14    3.20
   1   1  -2    5.96    2.52
  -1  -1   2    2.92    2.03
   1   1  -1 1193.10   29.89
  -1  -1   1 1254.82   27.62
  -1  -1   1 1165.85   27.30
   1   1  -1 1244.62   30.14
  -1  -1   1 1159.25   27.53
   1   1  -1 1177.65   27.82
   1   1   0    2.89    1.07
  -1  -1   0    5.21    1.26
   1   1   0    7.12    1.67
   1   1   0    4.26    1.12
  -1  -1   0    3.36    0.96
   1   1   0    3.64    1.45
  -1  -1   0    4.26    1.03
  -1  -1  -2   10.53    2.17
   1   1   2   10.34    1.59
  -1  -1  -2   11.04    1.75
   1   1   2    9.99    1.86
  -1  -1  -3 5361.95  107.32
   1   1   3 5545.78  106.51
  -1  -1  -3 5329.26  106.93
  -1  -1  -4   60.55    6.30
  -1  -1  -4   51.43    5.69
   1   1   4   58.74    5.96
  -1  -1  -5 3457.05   79.36
   1   1   5 3633.57   79.79
  -1  -1  -5 3365.66   79.65
   1   1   5 3524.36   78.39
   1   1   5 3553.64   80.32
   1   1   6  653.33   25.17
  -1  -1  -6  585.82   24.85
   1   1   6  679.94   26.42
  -1  -1  -6  619.13   26.17
  -1  -1  -7 1763.27   52.28
  -1  -1  -7 1727.11   53.54
  -1  -1  -8  181.99   15.37
   1   1   8  216.32   16.96
  -1  -1  -8  182.78   16.37
  -1  -1  -9  860.00   39.42
  -1  -1  -9  847.41   37.31
   1   1   9  798.02   31.63
   1   1   9  933.98   37.16
  -1  -1 -10  132.46   16.11
   1   1  10  163.63   16.12
   1   1  10  144.59   13.28
  -1  -1 -10  165.21   16.79
  -1  -1 -11   28.61    8.86
   1   1  11   54.56   11.12
  -1  -1 -11   29.28    9.82
   1   1  11   42.13    4.11
  -1  -1 -12   -8.01    8.00
  -1  -1 -12    7.57    7.66
   1   1  12   10.94    7.42
  -1  -1 -13   55.86   12.13
  -1  -1 -13   65.06   14.92
   1   1  13   71.61   13.71
  -1  -1 -14  154.27   20.23
   1   1  14  159.46   20.38
  -1  -1 -14  177.20   23.67
  -1  -1 -15  103.18   20.16
   1   1  15  102.30   17.31
  -1  -1 -15   90.23   17.07
   1   1  16   95.19   17.42
  -1  -1 -16  104.89   19.59
  -1  -2  14   -5.06    6.64
   1   2 -14    5.81    8.15
   1   2 -13   22.47   10.01
  -1  -2  13   45.30   11.51
  -1  -2  13   21.28   10.31
  -1  -2  12  119.83   16.23
   1   2 -12  129.52   18.03
   1   2 -12  157.86   22.29
  -1  -2  12  118.61   19.28
   1   2 -11  226.10   22.11
   1   2 -11  262.20   26.75
  -1  -2  11  234.65   24.79
   1   2 -10  642.50   35.16
   1   2 -10  644.07   39.49
  -1  -2  10  693.73   40.59
  -1  -2   9  310.46   18.39
   1   2  -9  317.56   22.87
   1   2  -9  331.33   26.40
  -1  -2   9  371.97   27.73
  -1  -2   8  580.73   25.53
  -1  -2   8  702.27   36.67
   1   2  -8  641.81   31.10
   1   2  -8  634.75   35.16
  -1  -2   7  575.65   24.19
   1   2  -7  607.57   32.66
  -1  -2   7  589.89   27.89
  -1  -2   7  625.63   32.69
   1   2  -7  613.71   28.67
  -1  -2   6   64.41    7.30
   1   2  -6   65.61    8.57
   1   2  -6   55.33    9.54
  -1  -2   6   69.29    8.82
  -1  -2   6   64.57   10.37
   1   2  -5  219.89   16.70
   1   2  -5  206.93   13.88
  -1  -2   5  195.54   13.76
   1   2  -5  214.82   16.52
   1   2  -4   96.63    8.40
   1   2  -4   93.04   10.29
  -1  -2   4   98.81    9.17
   1   2  -4   93.72    9.22
   1   2  -4   88.94    9.85
  -1  -2   3  223.92   14.54
   1   2  -3  209.99   13.51
   1   2  -3  251.40   13.22
  -1  -2   3  227.41   12.87
   1   2  -3  210.70   13.93
   1   2  -2  177.77   10.30
  -1  -2   2  171.04   10.08
   1   2  -2  171.07   11.06
  -1  -2   2  177.73   11.49
   1   2  -2  180.10   11.13
   1   2  -2  174.57    6.16
  -1  -2   1 1991.10   42.14
   1   2  -1 2018.78   47.16
  -1  -2   1 1955.07   45.62
   1   2  -1 1954.45   45.60
   1   2  -1 1980.11   40.18
  -1  -2   1 2007.30   47.23
   1   2  -1 2064.73   46.89
   1   2   0  274.02    7.90
  -1  -2   0  286.46    8.04
  -1  -2   0  278.91   10.81
   1   2   0  291.83   10.63
  -1  -2   0  274.48    8.41
   1   2   0  284.45    8.26
   1   2   0  273.09    8.00
   1   2   0  273.78   10.97
  -1  -2   0  274.54   11.11
  -1  -2   0  279.48   10.20
   1   2   0  282.25   10.08
  -1  -2  -1 5440.96  100.87
   1   2   1 5327.96  100.90
   1   2   1 5380.03  101.16
   1   2   1 5375.23  103.32
  -1  -2  -1 5252.01  101.26
   1   2   1 5561.24  102.53
   1   2   1 5406.34  103.45
  -1  -2  -1 5424.22  100.17
   1   2   1 5510.25  100.27
  -1  -2  -2   34.62    3.33
   1   2   2   35.31    3.18
   1   2   2   37.24    3.23
  -1  -2  -2   35.61    3.27
   1   2   2   37.85    3.05
   1   2   3 4915.14   93.94
  -1  -2  -3 4723.34   94.20
  -1  -2  -3 4799.97   97.04
   1   2   3 4802.70   95.16
  -1  -2  -3 4931.25   95.55
   1   2   4 3827.37   77.73
  -1  -2  -4 3645.98   78.64
  -1  -2  -4 3727.90   80.70
   1   2   4 3744.26   77.44
  -1  -2  -5 1465.12   40.76
   1   2   5 1589.87   40.36
  -1  -2  -5 1471.67   42.12
   1   2   6    6.86    2.94
  -1  -2  -6   12.27    4.04
   1   2   6   17.59    4.45
  -1  -2  -6   14.32    4.71
   1   2   7   30.22    5.67
  -1  -2  -7   32.33    6.76
  -1  -2  -7   39.01    7.41
  -1  -2  -8  205.79   16.87
   1   2   8  267.95   17.84
  -1  -2  -8  248.12   18.17
  -1  -2  -9  275.17   21.02
   1   2   9  298.30   19.13
  -1  -2  -9  289.33   21.17
   1   2  10  118.28   11.12
   1   2  10  109.22   12.36
  -1  -2 -10  121.16   15.26
  -1  -2 -10  112.46   15.00
   1   2  11 1195.38   45.44
  -1  -2 -11 1125.73   48.66
   1   2  11 1028.95   38.56
  -1  -2 -11 1129.71   50.61
   1   2  11 1102.85   29.81
  -1  -2 -12  121.24   17.22
  -1  -2 -12   95.43   14.95
   1   2  12   98.91    7.04
   1   2  12  113.12   14.59
  -1  -2 -13  544.76   38.28
   1   2  13  536.92   32.73
  -1  -2 -13  553.68   36.67
  -1  -2 -14   97.55   17.91
   1   2  14   91.57   14.87
  -1  -2 -14   52.84   12.80
  -1  -2 -15  202.06   26.10
  -1  -2 -15  185.60   23.55
   1   2  15  191.41   22.44
   1   2  16   14.15    9.26
  -1  -2 -16    6.95    9.28
   1   3 -13   -7.01   10.69
  -1  -3  13    7.94    5.92
   1   3 -12  287.80   30.00
  -1  -3  12  273.19   25.02
  -1  -3  12  334.53   32.41
   1   3 -12  227.29   22.98
  -1  -3  11   10.65    8.82
  -1  -3  11   21.75    8.22
   1   3 -11    8.62    6.97
   1   3 -11   13.19    9.79
   1   3 -10    7.79    8.28
   1   3 -10   12.43    6.42
  -1  -3  10    5.11    4.98
  -1  -3  10    6.58    8.01
   1   3  -9   20.22    8.29
   1   3  -9   14.00    6.82
  -1  -3   9   27.73   10.48
   1   3  -8    5.23    5.35
  -1  -3   8    1.62    6.70
   1   3  -8  -11.98    8.12
  -1  -3   8    5.15    3.97
   1   3  -7   87.04   10.52
  -1  -3   7   96.36   14.51
  -1  -3   7   93.61   10.06
   1   3  -7  116.59   14.57
  -1  -3   6  708.37   28.70
   1   3  -6  747.16   35.15
   1   3  -6  741.68   29.67
  -1  -3   6  735.68   32.40
  -1  -3   6  815.71   37.83
  -1  -3   5  899.65   38.09
   1   3  -5  816.41   28.93
   1   3  -5  781.03   33.77
  -1  -3   5  777.56   28.75
  -1  -3   5  838.04   32.76
   1   3  -4  913.43   35.70
   1   3  -4  890.33   29.08
   1   3  -4  854.00   33.73
  -1  -3   4  941.93   36.88
  -1  -3   4  873.05   32.64
  -1  -3   3 1033.75   34.66
   1   3  -3 1117.09   34.71
   1   3  -3 1032.49   35.27
  -1  -3   3 1090.48   37.73
   1   3  -3 1055.00   30.15
   1   3  -3 1020.16   24.55
   1   3  -3 1064.71   36.63
  -1  -3   2 1513.75   42.42
   1   3  -2 1591.11   42.40
  -1  -3   2 1559.26   36.90
   1   3  -2 1495.57   42.35
  -1  -3   2 1536.29   44.45
   1   3  -2 1528.14   34.42
  -1  -3   2 1622.69   42.49
   1   3  -2 1530.77   43.84
   1   3  -1 1361.04   37.41
  -1  -3   1 1403.41   36.41
  -1  -3   1 1355.57   30.49
  -1  -3   1 1323.70   31.78
  -1  -3   1 1387.63   37.99
   1   3  -1 1366.74   36.25
  -1  -3   1 1374.46   38.49
   1   3  -1 1398.86   36.79
  -1  -3   1 1329.71   36.83
   1   3  -1 1366.00   31.27
  -1  -3   0  354.33   10.44
   1   3   0  380.79   12.28
  -1  -3   0  377.23   15.10
   1   3   0  364.44   14.37
   1   3   0  345.28   13.58
  -1  -3   0  363.95   13.97
   1   3   0  382.21   13.64
  -1  -3   0  365.91   14.11
   1   3   0  338.87    9.42
  -1  -3   0  376.71    9.49
   1   3   0  347.47    9.31
   1   3   1    4.77    1.11
  -1  -3  -1    7.03    1.35
   1   3   1    8.82    2.04
  -1  -3  -1    6.74    2.06
   1   3   1    6.45    2.35
  -1  -3  -1    5.94    2.39
   1   3   1    8.62    2.68
  -1  -3  -1    5.81    2.19
  -1  -3  -1    7.73    1.57
   1   3   1    3.77    1.32
   1   3   2   37.44    3.37
  -1  -3  -2   36.13    3.34
   1   3   2   33.17    3.03
   1   3   2   31.75    4.02
   1   3   2   36.36    2.45
   1   3   2   27.96    3.00
   1   3   3  214.66   10.10
  -1  -3  -3  225.15   10.64
   1   3   3  211.48    9.83
  -1  -3  -3  209.56    9.92
   1   3   3  216.86    7.63
  -1  -3  -4 3608.15   75.46
   1   3   4 3752.72   74.94
   1   3   4 3689.22   78.05
  -1  -3  -4 3687.32   80.21
   1   3   4 3791.81   79.78
  -1  -3  -4 3712.09   78.94
   1   3   5 4676.23   97.94
  -1  -3  -5 4555.35  101.49
   1   3   5 4806.79   96.33
  -1  -3  -5 4602.86   97.64
   1   3   6  947.68   30.21
  -1  -3  -6  921.18   31.19
   1   3   6  990.59   30.21
  -1  -3  -6  940.84   33.58
   1   3   6  998.68   28.23
  -1  -3  -7 3377.49   85.51
   1   3   7 3803.36   84.56
  -1  -3  -7 3476.63   88.18
   1   3   7 3644.90   80.45
  -1  -3  -8  177.19   15.03
  -1  -3  -8  193.81   16.38
   1   3   8  178.19   12.67
  -1  -3  -9 1845.39   60.84
  -1  -3  -9 1758.28   59.27
  -1  -3 -10    8.35    6.35
  -1  -3 -10    6.15    6.25
   1   3  10   10.90    6.13
   1   3  11  439.28   24.85
  -1  -3 -11  450.08   30.18
  -1  -3 -11  450.44   29.81
   1   3  11  440.41   17.64
   1   3  12    6.67    3.00
   1   3  12   12.88    5.18
  -1  -3 -12    6.97    6.66
   1   3  12    8.22    5.74
  -1  -3 -12   -3.23    7.42
  -1  -3 -13   36.34   11.69
   1   3  13   41.35    9.35
  -1  -3 -13   27.69    9.46
  -1  -3 -14   48.51   13.20
   1   3  14   36.28   10.02
  -1  -3 -14   35.15   11.09
  -1  -3 -15   79.95   18.10
   1   3  15   79.94   13.83
  -1  -3 -15   78.72   16.29
  -1  -3 -16   39.18   14.55
   1   3  16   21.31   10.81
  -1  -3 -16    5.98   11.30
   1   3  17  155.94   21.22
   1   4 -11    8.44    9.98
  -1  -4  11   -5.79   11.39
  -1  -4  11    4.00    6.11
   1   4 -11   -1.38    7.94
   1   4 -10  782.06   45.66
   1   4 -10  691.66   36.30
  -1  -4  10  741.17   38.21
  -1  -4  10  814.13   48.64
  -1  -4   9   21.74   10.47
   1   4  -9   18.72    9.50
   1   4  -9   35.47    7.57
  -1  -4   9   39.33    9.29
  -1  -4   8 1164.47   54.15
   1   4  -8  988.20   47.59
   1   4  -8 1076.35   41.30
  -1  -4   8 1065.07   42.57
  -1  -4   7   14.26    7.15
  -1  -4   7    6.00    3.62
   1   4  -7   -0.29    6.28
   1   4  -7   11.70    4.97
  -1  -4   7   14.63    5.89
   1   4  -6 1327.39   42.27
  -1  -4   6 1274.58   44.35
  -1  -4   6 1410.36   55.06
   1   4  -6 1288.85   49.74
   1   4  -5  366.40   21.91
   1   4  -5  335.53   17.38
  -1  -4   5  330.92   19.35
  -1  -4   5  307.52   20.60
  -1  -4   5  324.52   23.78
   1   4  -5  321.66   21.75
  -1  -4   4   95.46   12.32
  -1  -4   4  107.95   10.55
   1   4  -4  100.23    8.42
   1   4  -4  108.56   12.23
  -1  -4   4   81.04    7.91
   1   4  -4   94.82   11.02
  -1  -4   4  100.01   12.03
  -1  -4   4  111.18   11.46
   1   4  -4  109.63   11.17
  -1  -4   3   17.39    4.82
   1   4  -3   18.99    5.98
  -1  -4   3   21.28    4.96
   1   4  -3   21.60    3.77
  -1  -4   3   14.97    3.45
  -1  -4   3   18.50    5.78
   1   4  -3   17.75    5.06
   1   4  -3   19.65    3.08
   1   4  -2  124.85    7.39
  -1  -4   2  129.30   12.20
  -1  -4   2  115.52   10.08
   1   4  -2  125.79   10.91
   1   4  -2  119.88    7.01
  -1  -4   2  125.07    7.22
   1   4  -2  121.67   10.30
  -1  -4   2  118.63   11.24
  -1  -4   2  129.54   11.00
   1   4  -1  388.81   14.13
  -1  -4   1  386.64   19.30
  -1  -4   1  410.78   18.03
   1   4  -1  390.49   18.10
  -1  -4   1  372.99   13.34
  -1  -4   1  378.20   11.50
  -1  -4   1  394.28   18.44
   1   4  -1  408.01   18.22
   1   4  -1  371.28   16.51
  -1  -4   1  400.08   18.53
  -1  -4   0 1744.30   34.13
  -1  -4   0 1752.89   43.59
   1   4   0 1863.41   42.50
  -1  -4   0 1743.98   45.58
  -1  -4   0 1882.51   45.09
   1   4   0 1752.86   44.09
   1   4   0 1762.94   43.46
   1   4   0 1764.73   40.65
   1   4   0 1669.01   34.15
  -1  -4   0 1700.90   36.46
  -1  -4  -1  689.91   15.93
  -1  -4  -1  747.20   23.33
   1   4   1  712.13   22.80
  -1  -4  -1  722.74   15.82
   1   4   1  679.11   15.63
   1   4   1  699.64   21.21
   1   4   1  714.93   19.64
  -1  -4  -1  660.25   20.34
  -1  -4  -1  699.33   22.09
   1   4   1  718.54   21.12
   1   4   1  714.04   15.96
  -1  -4  -2 2195.65   46.03
   1   4   2 2251.96   46.20
   1   4   2 2248.28   45.37
   1   4   2 2148.16   45.36
  -1  -4  -2 2201.58   48.24
   1   4   2 2172.50   47.28
   1   4   2 2248.83   42.98
   1   4   2 2242.99   51.82
   1   4   3 1330.62   29.75
   1   4   3 1381.09   33.45
  -1  -4  -3 1384.45   33.82
  -1  -4  -3 1422.56   36.32
   1   4   3 1415.47   36.05
   1   4   3 1370.27   32.79
   1   4   4 4478.68   95.06
  -1  -4  -4 4415.04   95.32
   1   4   4 4597.25   88.30
  -1  -4  -4 4651.75   96.53
   1   4   4 4534.71   95.05
   1   4   5 1634.58   43.19
  -1  -4  -5 1633.19   45.55
  -1  -4  -5 1647.95   44.55
   1   4   5 1763.62   45.31
  -1  -4  -5 1620.70   39.97
   1   4   5 1682.41   38.99
  -1  -4  -6  194.16   13.95
   1   4   6  191.15   12.14
  -1  -4  -6  188.22    7.66
   1   4   6  184.25   12.81
  -1  -4  -6  186.63   11.67
   1   4   6  191.66   10.71
  -1  -4  -7  369.59   19.05
   1   4   7  402.23   18.05
  -1  -4  -7  348.69   20.77
   1   4   7  375.02   18.65
   1   4   7  397.54   15.88
  -1  -4  -8  113.65   11.58
   1   4   8  133.39    9.78
  -1  -4  -8  117.33   13.11
   1   4   8  138.63   11.78
  -1  -4  -9   47.56    8.87
   1   4   9   58.84    9.12
  -1  -4  -9   46.05    9.52
   1   4   9   51.47    7.18
  -1  -4 -10    7.55    7.66
  -1  -4 -10    3.22    5.40
  -1  -4 -11  604.48   35.42
   1   4  11  610.76   22.73
   1   4  11  598.80   27.78
  -1  -4 -11  596.90   34.53
   1   4  12    4.12    4.66
   1   4  12   17.29    4.49
  -1  -4 -12   10.87    7.53
  -1  -4 -12   17.95    8.76
   1   4  13  423.80   25.89
  -1  -4 -13  417.36   32.20
  -1  -4 -13  423.36   32.42
   1   4  13  405.53   18.36
   1   4  14  108.35   14.36
  -1  -4 -14  151.39   20.92
  -1  -4 -14  125.02   19.53
   1   4  15  430.95   29.72
  -1  -4 -15  463.09   38.09
  -1  -4 -15  473.81   37.39
   1   4  16   -6.75    8.57
  -1  -4 -16    3.69   10.68
  -1  -4 -16   18.54    9.67
   1   5 -11   60.22   14.75
  -1  -5  11   67.75   16.76
  -1  -5  10  223.44   27.28
   1   5 -10  225.75   25.49
  -1  -5  10  242.75   21.16
   1   5 -10  194.74   18.51
  -1  -5   9   85.00   16.69
   1   5  -9   91.14   15.76
  -1  -5   9   90.44   12.58
   1   5  -9  102.81   12.69
   1   5  -8    1.45    7.26
  -1  -5   8    8.55    8.50
  -1  -5   8   19.82    6.54
   1   5  -8   -0.18    4.95
   1   5  -7   14.35    8.09
  -1  -5   7    0.15    7.16
   1   5  -7    6.38    4.55
  -1  -5   7    9.87    5.29
  -1  -5   6   92.64   10.41
   1   5  -6   64.91   10.55
   1   5  -6   95.72    9.84
   1   5  -5   23.06    5.31
  -1  -5   5   18.48    4.52
   1   5  -5   21.30    7.39
   1   5  -5   11.03    5.59
   1   5  -4 1336.34   47.33
   1   5  -4 1502.47   48.67
  -1  -5   4 1447.13   47.22
   1   5  -4 1405.42   38.18
  -1  -5   4 1407.52   39.56
   1   5  -4 1344.77   34.15
  -1  -5   4 1351.34   52.34
   1   5  -3  195.85   15.05
  -1  -5   3  173.45   14.87
  -1  -5   3  155.63   13.10
   1   5  -3  159.99    9.19
   1   5  -3  143.49   12.84
  -1  -5   3  154.27    9.42
   1   5  -3  157.81   14.47
  -1  -5   3  168.63   13.94
  -1  -5   3  157.72   15.69
  -1  -5   3  139.27   14.22
   1   5  -3  161.83    9.42
  -1  -5   2 3631.58   89.02
   1   5  -2 3443.58   84.09
   1   5  -2 3567.49   72.68
  -1  -5   2 3654.37   73.37
  -1  -5   2 3432.29   77.23
   1   5  -2 3628.32   88.18
  -1  -5   2 3875.78   87.87
  -1  -5   2 3469.77   90.15
  -1  -5   2 3681.28   90.05
   1   5  -2 3538.79   76.78
   1   5  -1  319.60    9.55
   1   5  -1  337.74   18.14
  -1  -5   1  362.48   18.32
   1   5  -1  339.11   10.08
  -1  -5   1  335.84   18.36
   1   5  -1  341.03   16.59
  -1  -5   1  375.13   20.28
   1   5  -1  334.10   14.28
  -1  -5   1  336.70    9.81
  -1  -5   1  324.08   12.68
  -1  -5   0 4712.98   92.85
   1   5   0 4845.69  100.50
  -1  -5   0 4729.13  103.44
  -1  -5   0 4746.70  106.15
   1   5   0 4857.65   99.60
   1   5   0 4792.80  103.85
  -1  -5   0 5012.22  105.58
  -1  -5  -1  255.68   12.06
   1   5   1  274.10   11.47
  -1  -5  -1  250.29   13.46
   1   5   1  287.77   13.07
  -1  -5  -1  292.94   14.75
   1   5   1  273.52   13.11
   1   5   1  297.52   14.62
   1   5   2   37.99    3.39
   1   5   2   40.74    3.39
  -1  -5  -2   38.03    3.26
   1   5   2   35.94    4.16
   1   5   2   43.25    5.65
   1   5   2   36.41    2.99
  -1  -5  -2   38.48    4.82
   1   5   2   41.49    5.23
   1   5   3  605.71   17.95
   1   5   3  633.62   15.31
   1   5   3  593.29   18.60
  -1  -5  -3  588.76   18.64
   1   5   3  617.64   22.21
   1   5   3  608.91   15.07
   1   5   3  602.01   16.85
  -1  -5  -4  317.39   15.90
   1   5   4  299.88   14.88
   1   5   4  295.74   13.59
   1   5   4  281.00    9.14
   1   5   4  307.90    9.22
  -1  -5  -4  302.69   14.04
   1   5   5  265.53   14.20
   1   5   5  257.38   13.92
  -1  -5  -5  249.97   14.70
   1   5   5  251.71    9.74
  -1  -5  -5  245.23   14.25
  -1  -5  -6 1200.25   31.33
   1   5   6 1293.22   37.95
  -1  -5  -6 1335.31   40.08
  -1  -5  -6 1194.39   33.05
   1   5   6 1221.27   31.77
  -1  -5  -6 1183.29   39.61
   1   5   7  942.20   25.93
   1   5   7 1035.45   34.15
  -1  -5  -7  966.62   31.58
   1   5   7 1008.94   30.03
  -1  -5  -7  918.19   36.32
  -1  -5  -7  998.09   25.47
  -1  -5  -8 1419.81   45.56
   1   5   8 1472.42   38.09
   1   5   8 1528.47   42.82
   1   5   8 1514.50   45.69
  -1  -5  -8 1401.19   49.98
   1   5   9  421.48   22.71
  -1  -5  -9  372.66   22.23
   1   5   9  388.88   17.54
  -1  -5  -9  402.85   25.67
  -1  -5 -10  759.39   38.92
   1   5  10  832.11   33.09
  -1  -5 -10  698.05   34.38
   1   5  10  780.19   27.51
  -1  -5 -11  388.38   26.95
   1   5  11  416.61   19.25
  -1  -5 -11  367.04   27.51
  -1  -5 -12  168.55   18.64
  -1  -5 -12  158.67   19.61
   1   5  12  169.03   12.12
   1   5  12  181.21   14.84
   1   5  13   21.54    5.05
  -1  -5 -13   17.55    8.75
   1   5  13   30.06    7.40
  -1  -5 -13   20.21    9.24
   1   5  14   -1.02    3.26
  -1  -5 -14    0.83    7.38
  -1  -5 -14   -9.14    9.23
   1   5  14    0.46    5.81
  -1  -5 -15    0.85    7.78
  -1  -5 -15   11.50    9.79
   1   5  15    1.68    5.98
  -1  -5 -16   19.83   12.12
  -1  -5 -16   -0.12   10.24
   1   5  16   -2.43    6.48
  -1  -5 -17  130.27   22.08
   1   6 -10  192.38   23.66
  -1  -6  10  247.25   30.28
   1   6  -9   45.59   12.00
  -1  -6   9   22.03   12.88
  -1  -6   8  488.65   26.97
   1   6  -8  494.83   25.36
   1   6  -8  433.25   31.62
  -1  -6   8  485.07   38.31
   1   6  -7  152.32   12.83
   1   6  -7  147.99   17.33
  -1  -6   7  145.75   13.60
  -1  -6   7  153.81   21.58
  -1  -6   6 1076.01   37.78
   1   6  -6 1092.16   35.74
  -1  -6   6 1137.54   53.72
   1   6  -6  986.38   44.92
   1   6  -5   37.56    5.55
  -1  -6   5   46.16    6.67
  -1  -6   5   46.39    7.89
   1   6  -5   48.36    9.87
  -1  -6   5   58.05   12.78
   1   6  -5   41.67    9.06
   1   6  -4  531.67   28.40
   1   6  -4  531.79   19.27
  -1  -6   4  502.58   19.90
   1   6  -4  470.52   26.48
  -1  -6   4  471.69   22.77
   1   6  -4  508.11   18.66
  -1  -6   4  511.95   32.02
   1   6  -3  139.52   14.17
  -1  -6   3  139.47   10.91
   1   6  -3  136.70    8.11
  -1  -6   3  146.07    8.76
   1   6  -3  129.50   12.70
  -1  -6   3  133.55   15.84
  -1  -6   3  148.05   15.49
   1   6  -3  157.52   10.30
  -1  -6   2  231.46   17.79
  -1  -6   2  243.58   19.18
   1   6  -2  230.44   15.52
   1   6  -2  237.75   13.01
   1   6  -2  243.96   17.13
   1   6  -2  242.43    8.95
   1   6  -2  236.62    9.08
  -1  -6   2  254.68   17.74
  -1  -6   2  254.98   17.67
   1   6  -2  248.86   17.85
  -1  -6   2  225.75   12.34
  -1  -6   2  260.35    9.59
  -1  -6   1    7.39    4.59
  -1  -6   1   12.79    5.37
   1   6  -1   10.50    4.50
   1   6  -1   12.56    4.32
   1   6  -1   11.02    3.07
  -1  -6   1   10.27    2.48
  -1  -6   1    5.49    3.60
   1   6   0  247.23   14.86
  -1  -6   0  264.71   16.01
   1   6   0  229.55   12.77
  -1  -6   0  213.06   14.01
  -1  -6   0  227.30   15.94
   1   6   0  237.59   12.92
  -1  -6   0  225.51    8.41
  -1  -6  -1   -1.08    2.63
  -1  -6  -1    1.58    2.55
  -1  -6  -1    1.20    3.47
   1   6   1   -1.21    2.76
   1   6   1    1.15    2.33
   1   6   1    1.03    2.94
  -1  -6  -2 1001.46   23.97
   1   6   2 1032.49   23.62
   1   6   2 1124.11   32.47
   1   6   2 1122.21   33.49
   1   6   2 1028.21   29.51
  -1  -6  -2 1061.68   31.69
   1   6   2 1162.50   34.98
   1   6   2 1089.40   26.50
   1   6   3   59.36    4.97
   1   6   3   64.40    4.90
  -1  -6  -3   57.61    5.13
   1   6   3   64.11    7.48
   1   6   3   67.01    3.22
   1   6   3   71.19    4.04
  -1  -6  -4 5375.54  109.79
   1   6   4 5440.09   99.42
   1   6   4 5176.75  102.06
   1   6   4 5450.04  114.70
   1   6   4 5301.87   99.81
   1   6   4 5139.46  107.39
  -1  -6  -5  146.57   10.25
   1   6   5  142.40    5.99
   1   6   5  131.13    5.27
  -1  -6  -5  117.22   10.10
   1   6   5  144.45   11.02
  -1  -6  -6 1944.77   55.05
  -1  -6  -6 1939.62   48.65
   1   6   6 1955.37   43.58
   1   6   6 1998.97   53.58
   1   6   6 1965.49   50.97
   1   6   7    7.14    1.92
   1   6   7   10.08    4.51
   1   6   7    5.57    2.24
   1   6   7   18.20    5.02
  -1  -6  -7    7.82    2.49
  -1  -6  -7   12.47    5.26
  -1  -6  -8  933.03   32.12
   1   6   8  923.63   25.31
   1   6   8  972.65   35.19
  -1  -6  -8  947.75   26.55
   1   6   8 1001.89   32.20
   1   6   8  992.83   30.44
  -1  -6  -8  926.88   38.87
  -1  -6  -9  275.62   21.87
   1   6   9  241.29   12.13
   1   6   9  296.26   16.10
  -1  -6  -9  253.45   17.23
  -1  -6 -10   32.41    9.74
   1   6  10   30.22    5.04
   1   6  10   41.86    6.83
  -1  -6 -10   38.95    8.47
   1   6  11  130.17   11.18
  -1  -6 -11  153.25   18.57
  -1  -6 -11  122.96   14.81
   1   6  12  334.07   18.27
  -1  -6 -12  339.15   28.42
  -1  -6 -12  303.62   24.72
   1   6  13  324.52   18.20
   1   6  13  311.77   19.60
  -1  -6 -13  345.58   29.52
  -1  -6 -13  342.81   27.59
   1   6  14   97.41   10.13
  -1  -6 -14   95.44   17.87
   1   6  14   98.72   12.05
  -1  -6 -14   77.70   15.80
  -1  -6 -15  120.36   19.89
   1   6  15  128.34   14.49
  -1  -6 -15  135.48   19.80
  -1  -6 -16  117.90   21.54
  -1  -6 -16  159.38   23.21
  -1  -6 -17   91.70   18.94
  -1  -7   9  233.07   29.34
   1   7  -9  200.78   23.71
  -1  -7   8  106.90   20.10
   1   7  -8  112.09   16.90
  -1  -7   7   69.97   16.09
   1   7  -7   74.75   13.49
   1   7  -6   -3.60    5.59
  -1  -7   6    3.34    3.58
   1   7  -6   -1.21    3.30
  -1  -7   6  -10.69    9.77
   1   7  -5   97.30   13.58
  -1  -7   5  111.96   17.35
   1   7  -5  107.84    8.82
  -1  -7   5  100.95    8.22
   1   7  -5  111.74   14.59
  -1  -7   5  100.31   11.35
  -1  -7   5  116.31    9.59
  -1  -7   4  517.34   34.32
   1   7  -4  479.06   27.03
   1   7  -4  490.68   28.61
   1   7  -4  481.67   17.49
  -1  -7   4  465.38   17.13
  -1  -7   4  472.74   23.21
  -1  -7   4  527.22   19.06
   1   7  -4  510.73   20.14
   1   7  -3   38.05    7.70
  -1  -7   3   33.72    3.62
   1   7  -3   35.20    5.72
   1   7  -3   39.03    9.31
   1   7  -3   34.45    3.72
  -1  -7   3   33.57    3.68
  -1  -7   3   29.74    5.54
  -1  -7   3   33.61   10.17
   1   7  -3   29.42    3.42
  -1  -7   2 1737.92   60.05
  -1  -7   2 1565.17   31.99
   1   7  -2 1830.58   54.97
   1   7  -2 1565.52   32.11
   1   7  -2 1558.47   32.49
   1   7  -2 1580.84   48.90
  -1  -7   2 1738.23   56.95
  -1  -7   2 1654.82   42.35
  -1  -7   2 1561.02   31.98
  -1  -7   1  531.05   28.56
  -1  -7   1  496.21   25.84
   1   7  -1  515.36   25.54
   1   7  -1  486.01   25.21
  -1  -7   1  467.13   16.46
   1   7  -1  472.92   21.97
   1   7   0 2645.47   64.16
   1   7   0 2988.91   71.64
   1   7   0 2726.30   69.76
  -1  -7   0 2883.18   75.16
  -1  -7   0 2897.17   73.44
  -1  -7   0 2764.55   69.45
  -1  -7   0 2514.55   53.53
  -1  -7   0 2746.69   74.04
   1   7   1   95.36    7.51
  -1  -7  -1   95.34    8.77
  -1  -7  -1   99.31   10.81
  -1  -7  -1   90.24   10.12
  -1  -7  -1   93.87   10.17
   1   7   1   98.49    9.26
   1   7   2 1446.67   30.67
  -1  -7  -2 1599.66   48.14
  -1  -7  -2 1517.28   43.02
   1   7   2 1512.38   40.48
  -1  -7  -2 1451.31   30.99
   1   7   2 1590.20   44.98
   1   7   2 1537.38   35.92
   1   7   3   99.18    5.87
  -1  -7  -3   95.91    6.26
   1   7   3  100.55    7.35
   1   7   3  100.86    9.45
  -1  -7  -3   99.18    8.23
  -1  -7  -3  107.69   10.35
   1   7   3   98.85    5.32
   1   7   4  315.01   13.47
   1   7   4  359.38   18.93
   1   7   4  356.92   10.70
   1   7   4  330.60   12.16
  -1  -7  -4  347.79   18.95
  -1  -7  -4  343.23   15.02
  -1  -7  -5   64.99    7.24
   1   7   5   62.53    7.97
  -1  -7  -5   75.32    8.17
   1   7   5   63.69    3.91
  -1  -7  -6  259.18   16.69
   1   7   6  253.31    9.18
   1   7   6  277.09   15.67
   1   7   6  285.32   17.05
  -1  -7  -6  267.47   15.12
  -1  -7  -7  139.03   13.81
   1   7   7  179.44   12.94
   1   7   7  140.88    7.97
  -1  -7  -7  152.92   14.37
   1   7   7  161.90   13.15
  -1  -7  -7  158.93   11.01
  -1  -7  -8  461.33   18.71
   1   7   8  408.43   12.30
   1   7   8  477.59   23.73
  -1  -7  -8  431.94   25.64
   1   7   8  462.45   21.53
   1   7   8  448.58   17.45
   1   7   9   75.03    7.87
  -1  -7  -9   82.37   12.31
  -1  -7  -9   84.45    6.93
   1   7   9   78.92    5.58
   1   7   9   93.45   10.01
  -1  -7  -9  101.30    9.71
   1   7  10  704.35   22.94
  -1  -7 -10  785.59   32.66
  -1  -7 -10  771.36   39.57
   1   7  10  785.86   29.98
   1   7  11   54.05    8.28
  -1  -7 -11   55.35   11.69
   1   7  11   56.30    6.53
   1   7  11   59.29    8.66
  -1  -7 -11   46.13    8.84
  -1  -7 -12  265.33   22.16
  -1  -7 -12  271.38   25.90
   1   7  12  281.65   17.53
  -1  -7 -13   23.72   10.74
  -1  -7 -13   15.58    7.28
   1   7  13   18.13    5.64
  -1  -7 -14  194.46   21.14
  -1  -7 -14  163.63   23.12
   1   7  14  195.48   15.36
   1   7  14  171.32   14.24
  -1  -7 -15   10.92    8.23
  -1  -7 -15   15.98    8.62
  -1  -7 -16  -15.87   11.14
  -1  -7 -16  -12.48   12.10
  -1  -7 -17   28.84   10.94
  -1  -7 -18  -17.44   12.24
   1   8  -9   22.11   10.31
  -1  -8   8   33.12   13.75
   1   8  -8   49.47   12.53
  -1  -8   7  406.90   36.99
   1   8  -7  313.81   26.89
  -1  -8   6  301.32   30.36
   1   8  -6  246.17   22.56
  -1  -8   5  700.20   23.32
  -1  -8   5  708.86   44.65
   1   8  -5  696.64   37.77
   1   8  -5  670.26   35.37
   1   8  -5  697.98   22.45
  -1  -8   4  492.45   15.79
   1   8  -4  487.78   15.48
   1   8  -4  544.29   31.58
  -1  -8   4  482.43   34.81
  -1  -8   4  448.59   15.06
  -1  -8   4  469.05   23.43
   1   8  -4  479.39   27.99
   1   8  -3  564.29   14.06
   1   8  -3  612.50   14.42
  -1  -8   3  737.76   40.54
   1   8  -3  672.85   31.22
  -1  -8   3  692.74   25.99
   1   8  -3  753.76   35.68
  -1  -8   2  127.53    9.21
   1   8  -2  120.97   11.92
  -1  -8   2  110.88   15.46
   1   8  -2  130.31   14.55
  -1  -8   2  117.87   14.39
  -1  -8   1  107.12   12.74
  -1  -8   1  110.55    7.11
   1   8  -1  114.72   12.85
  -1  -8   1  119.23   14.73
   1   8  -1  128.82   11.51
  -1  -8   0   18.26    2.06
   1   8   0   17.37    4.65
   1   8   0   31.34    6.71
  -1  -8   0   27.39    7.86
   1   8   0   23.67    6.58
   1   8   0   24.40    6.68
  -1  -8   0   28.68    6.90
  -1  -8  -1    7.95    4.40
   1   8   1   17.19    4.25
   1   8   1   19.36    5.72
   1   8   1   12.24    4.77
  -1  -8  -1    7.77    5.28
   1   8   1   18.17    5.40
  -1  -8  -1   15.98    4.85
   1   8   2  390.26   14.73
   1   8   2  380.99   18.04
   1   8   2  433.82   22.25
  -1  -8  -2  367.54   19.86
  -1  -8  -2  378.19   22.58
   1   8   2  402.12   21.03
   1   8   2  406.45   19.78
  -1  -8  -2  394.60   16.48
   1   8   3  657.95   26.54
  -1  -8  -3  599.65   17.61
   1   8   3  637.66   25.94
   1   8   3  607.59   21.78
   1   8   3  624.35   17.37
  -1  -8  -3  649.29   29.43
   1   8   3  667.79   27.99
  -1  -8  -3  640.27   24.53
   1   8   3  600.25   17.00
   1   8   4 1345.31   40.16
   1   8   4 1124.67   25.07
  -1  -8  -4 1391.60   44.68
   1   8   4 1470.91   44.33
   1   8   4 1296.67   25.63
   1   8   4 1219.81   32.15
   1   8   4 1295.76   25.73
   1   8   4 1364.02   40.68
   1   8   4 1259.78   32.35
  -1  -8  -4 1248.49   33.76
  -1  -8  -5  224.57   13.51
   1   8   5  260.48   16.93
  -1  -8  -5  246.32   16.41
   1   8   5  224.03   12.14
   1   8   5  241.42    9.27
  -1  -8  -6 3078.69   78.65
  -1  -8  -6 3224.98   79.84
   1   8   6 3246.84   81.71
   1   8   6 3221.21   78.69
  -1  -8  -6 3410.43   84.87
   1   8   7   14.34    2.40
  -1  -8  -7    3.60    6.11
  -1  -8  -7    7.20    4.89
   1   8   7   14.96    5.81
  -1  -8  -7    4.51    3.51
  -1  -8  -8  882.96   38.55
   1   8   8  883.73   25.22
   1   8   8  927.01   34.04
  -1  -8  -8  948.09   32.22
  -1  -8  -8  952.16   40.04
  -1  -8  -9   74.67    7.63
   1   8   9   52.40    3.05
   1   8   9   69.08    6.92
   1   8   9   78.99    9.74
  -1  -8  -9   66.56   11.52
   1   8  10  182.56   12.28
  -1  -8 -10  147.53   17.40
   1   8  10  172.24   14.27
   1   8  10  159.16    7.77
  -1  -8 -10  185.94   11.02
   1   8  11    2.06    2.30
  -1  -8 -11    1.73    3.81
   1   8  11    3.69    4.04
  -1  -8 -11   -6.56    7.35
   1   8  12   23.11    4.82
  -1  -8 -12   17.95    6.96
   1   8  12   34.67    7.10
  -1  -8 -12   19.11    9.37
  -1  -8 -13   20.15    7.50
  -1  -8 -13   33.99   11.81
   1   8  13   32.36    7.10
   1   8  14  128.65   12.99
  -1  -8 -14  152.33   21.47
  -1  -8 -14  126.98   16.95
  -1  -8 -15    5.95    9.06
   1   8  15   14.65    5.83
  -1  -8 -15    5.20    5.82
  -1  -8 -16  250.36   26.33
  -1  -8 -16  266.19   31.36
  -1  -8 -17   19.40    9.40
   1   9  -8   15.79    9.63
  -1  -9   7  278.19   32.63
   1   9  -7  255.76   24.56
  -1  -9   6   19.31   11.57
   1   9  -6    4.34    6.59
   1   9  -5   11.35    8.80
  -1  -9   5   10.80    9.58
   1   9  -5   11.48    6.99
  -1  -9   4   43.02   13.01
   1   9  -4   60.20   12.57
   1   9  -4   51.93   10.05
   1   9  -3   88.63   11.35
   1   9  -3  103.65   10.34
   1   9  -3   85.34   13.10
  -1  -9   3   95.17    9.13
  -1  -9   3   67.65   13.78
   1   9  -2  133.84   13.27
  -1  -9   2  136.72   17.79
  -1  -9   2  129.05    9.21
   1   9  -2  155.30   16.46
   1   9  -2  138.00   11.99
   1   9  -1  406.89   21.41
  -1  -9   1  383.11   13.47
   1   9  -1  401.23   20.97
  -1  -9   1  411.45   28.70
   1   9  -1  400.79   25.25
  -1  -9   1  391.03   25.36
  -1  -9   0  427.69   24.58
  -1  -9   0  412.48   27.66
   1   9   0  509.34   26.90
   1   9   0  417.41   20.39
   1   9   0  447.86   22.44
  -1  -9   0  504.14   27.74
   1   9   0  472.92   26.29
  -1  -9  -1  762.35   30.50
   1   9   1  904.40   36.35
   1   9   1  798.74   32.18
   1   9   1  824.48   34.93
   1   9   1  806.47   27.40
  -1  -9  -1  843.70   36.66
  -1  -9  -1  863.11   36.74
   1   9   1  787.66   31.14
   1   9   2  770.63   32.55
   1   9   2  671.41   27.16
   1   9   2  678.80   22.33
   1   9   2  724.15   31.27
  -1  -9  -2  703.77   30.89
   1   9   2  736.16   29.49
  -1  -9  -2  726.18   32.43
   1   9   3 1232.91   39.79
  -1  -9  -3 1125.13   37.72
  -1  -9  -3 1227.69   43.17
   1   9   3 1157.25   28.02
   1   9   3 1091.41   34.08
   1   9   3 1084.26   25.39
   1   9   3 1161.55   40.04
   1   9   3 1204.88   42.37
  -1  -9  -3 1089.05   25.87
   1   9   4  702.33   28.77
  -1  -9  -4  753.52   31.99
  -1  -9  -4  640.83   21.00
   1   9   4  757.33   31.74
   1   9   4  648.32   22.12
   1   9   4  702.02   28.85
   1   9   4  658.58   15.19
   1   9   4  619.03   19.71
  -1  -9  -5  235.01   17.98
  -1  -9  -5  208.07   12.74
   1   9   5  218.28   16.59
  -1  -9  -5  229.26   17.16
   1   9   5  190.44   14.33
   1   9   5  213.54   15.72
   1   9   5  191.87    7.23
   1   9   5  222.95    7.89
   1   9   5  194.27   11.29
   1   9   6    7.78    3.82
  -1  -9  -6   11.62    3.95
   1   9   6   10.64    4.93
  -1  -9  -6    3.38    3.98
  -1  -9  -6    4.89    7.30
  -1  -9  -7    6.08    6.46
  -1  -9  -7    0.16    3.22
   1   9   7   -2.11    4.17
  -1  -9  -7    4.91    4.67
  -1  -9  -8  170.16   16.20
  -1  -9  -8  189.38   14.28
   1   9   8  198.32   15.18
  -1  -9  -8  179.67   17.99
   1   9   8  152.79    7.23
  -1  -9  -9  203.32   19.05
  -1  -9  -9  178.61   13.62
  -1  -9  -9  239.26   21.02
   1   9   9  219.45   16.36
   1   9   9  187.88    9.95
  -1  -9 -10  764.68   41.04
   1   9  10  777.20   26.53
   1   9  10  862.47   34.39
  -1  -9 -10  871.51   30.59
  -1  -9 -11   28.75    9.47
   1   9  11   14.61    1.82
   1   9  11   32.11    7.22
  -1  -9 -12  563.44   37.78
   1   9  12  520.93   16.81
   1   9  12  561.25   27.85
   1   9  13    4.61    4.59
  -1  -9 -13    0.03    9.00
  -1  -9 -14  360.69   33.51
   1   9  14  337.26   21.88
  -1  -9 -15    3.42    6.69
  -1  -9 -15  -10.92   12.21
   1   9  15   -4.13    5.88
  -1  -9 -16   25.91   10.33
  -1  -9 -16   38.62   14.43
   1  10  -7  163.19   20.71
   1  10  -6    7.68    7.93
  -1 -10   6  -14.08   11.21
   1  10  -5  671.85   37.85
  -1 -10   5  762.66   51.06
   1  10  -4    7.81    6.08
  -1 -10   4   -1.82   11.47
   1  10  -4    2.19    7.18
  -1 -10   3  933.82   51.83
   1  10  -3  926.60   34.76
   1  10  -3  904.93   44.37
   1  10  -3  829.70   38.36
  -1 -10   2   32.36    4.12
  -1 -10   2   32.96   10.90
   1  10  -2   42.47    7.71
   1  10  -2   35.45    7.57
   1  10  -2   26.52    8.67
  -1 -10   1  790.14   38.21
   1  10  -1  707.93   29.80
  -1 -10   1  594.04   15.79
   1  10  -1  748.54   30.80
   1  10  -1  732.93   36.28
  -1 -10   1  703.88   39.84
  -1 -10   1  631.33   16.56
  -1 -10   0   75.39   11.68
   1  10   0   58.65    7.76
   1  10   0   73.13   11.49
  -1 -10   0   60.33   12.08
   1  10   0   55.78    8.40
  -1 -10   0   70.64   10.25
   1  10   1  101.72    9.07
   1  10   1  105.17   13.36
  -1 -10  -1  113.09   13.80
   1  10   1  103.93   11.19
  -1 -10  -1  107.08   11.32
   1  10   1   90.87   11.88
  -1 -10  -1  105.54   14.39
   1  10   2  146.50    9.69
   1  10   2  163.95   15.35
  -1 -10  -2  136.53   14.43
   1  10   2  135.72   13.12
  -1 -10  -2  131.08   14.37
   1  10   2  142.03   14.27
   1  10   3  202.57    9.62
   1  10   3  243.79   18.61
   1  10   3  217.32   16.21
   1  10   3  186.70   16.09
  -1 -10  -3  210.40   18.10
  -1 -10  -3  221.91   16.66
   1  10   4  131.43   13.11
   1  10   4  136.20    5.32
   1  10   4  125.29    7.18
   1  10   4  140.46   14.17
  -1 -10  -4  142.38   14.42
  -1 -10  -4  128.91    7.86
   1  10   4  137.31   13.40
  -1 -10  -5  795.45   26.75
   1  10   5  871.23   35.94
   1  10   5  843.12   32.82
   1  10   5  847.80   34.02
  -1 -10  -5  889.71   37.70
  -1 -10  -6  450.11   26.71
  -1 -10  -6  346.88   19.07
   1  10   6  423.15   24.81
   1  10   6  393.15   12.83
   1  10   6  416.08   22.91
   1  10   6  403.08   21.18
   1  10   6  351.36   11.99
   1  10   6  359.42   17.41
  -1 -10  -7  511.58   26.35
  -1 -10  -7  571.27   28.91
  -1 -10  -7  586.56   31.59
   1  10   7  509.67   23.37
   1  10   7  553.06   27.19
  -1 -10  -8  629.29   32.07
   1  10   8  681.34   30.91
  -1 -10  -8  706.32   31.72
   1  10   8  633.28   28.83
  -1 -10  -9  398.17   22.42
   1  10   9  400.39   23.51
   1  10   9  350.43   11.58
  -1 -10  -9  375.37   26.03
   1  10  10  173.44   15.33
  -1 -10 -10  170.08   18.94
   1  10  10  166.73    9.52
  -1 -10 -10  169.19   13.61
   1  10  11    7.39    5.17
  -1 -10 -11   -0.23    7.60
   1  10  11    8.18    3.28
  -1 -10 -11    8.57    3.94
   1  10  12    2.54    5.06
  -1 -10 -12    5.82    7.18
   1  10  13   18.45    6.85
  -1 -10 -13   -3.18    8.20
   1  10  14   10.22    6.11
  -1 -10 -14   -8.92   11.78
   1  10  15   13.90    6.88
  -1 -10 -15    1.47    9.08
   1  10  16  187.34   17.34
  -1 -10 -16  211.24   29.09
   1  11  -7  259.64   27.05
   1  11  -6    0.42    7.23
  -1 -11   6   19.58   14.47
   1  11  -5  178.08   19.97
  -1 -11   5  193.07   27.88
   1  11  -4   35.39    9.24
   1  11  -4   37.84   10.97
  -1 -11   4   52.98   15.37
   1  11  -3   -4.94    5.76
   1  11  -3   -0.79    4.36
  -1 -11   3   11.37   10.97
   1  11  -3   -4.84    8.12
   1  11  -2   -1.29    7.06
  -1 -11   2    3.07    8.11
   1  11  -2   -0.64    4.30
   1  11  -2    0.66    4.58
  -1 -11   2    3.85    8.22
  -1 -11   1  197.84   22.47
   1  11  -1  189.72   15.77
   1  11  -1  186.56   15.53
   1  11  -1  223.50   20.84
  -1 -11   1  160.68   18.84
   1  11   0    0.24    6.25
   1  11   0   -6.81    4.99
  -1 -11   0  -11.02    8.10
  -1 -11   0    3.31    4.98
  -1 -11   0    1.42    6.61
   1  11   0   -3.67    5.69
   1  11   1  535.84   22.96
   1  11   1  616.44   32.63
  -1 -11  -1  606.18   33.51
  -1 -11  -1  540.09   26.96
   1  11   1  562.66   28.15
   1  11   1  547.73   30.91
  -1 -11  -1  581.53   34.27
   1  11   2    4.25    6.37
   1  11   2   13.94    3.81
   1  11   2    4.43    6.22
  -1 -11  -2  -11.99    8.08
   1  11   2    9.01    5.85
  -1 -11  -2    4.13    6.35
  -1 -11  -3 1419.62   49.39
   1  11   3 1371.75   34.71
   1  11   3 1497.44   53.44
   1  11   3 1399.05   50.33
   1  11   3 1431.22   48.89
  -1 -11  -3 1438.16   53.59
   1  11   4   48.39    3.07
   1  11   4   44.54    9.09
   1  11   4   57.47    9.75
  -1 -11  -4   49.90    9.75
   1  11   4   41.42    3.48
   1  11   4   54.85   10.15
  -1 -11  -4   42.16    3.68
   1  11   4   44.62    3.54
  -1 -11  -5  889.50   39.40
   1  11   5  907.66   38.48
   1  11   5  804.19   34.64
   1  11   5  813.20   34.21
   1  11   5  739.82   23.35
  -1 -11  -5  696.16   24.40
  -1 -11  -6  183.90   18.02
   1  11   6  157.76   15.85
   1  11   6  166.32   14.78
   1  11   6  147.12   14.45
   1  11   6  139.28   10.33
  -1 -11  -6  152.05   11.82
   1  11   7   48.55    9.04
  -1 -11  -7   34.18    9.68
  -1 -11  -7   38.95    7.76
   1  11   7   58.75    5.07
   1  11   7   52.49    4.64
   1  11   7   45.23    6.96
   1  11   7   36.73    7.30
   1  11   7   59.97   10.58
  -1 -11  -8  -10.59    9.39
  -1 -11  -8    4.17    4.79
   1  11   8   -2.91    3.44
   1  11   8   -2.74    4.84
   1  11   8    4.21    4.59
   1  11   8   -0.66    2.27
   1  11   9  107.67   12.95
  -1 -11  -9  136.69   17.51
  -1 -11  -9   99.53   13.46
  -1 -11 -10   83.08   13.24
  -1 -11 -10   88.92   10.86
   1  11  10   98.98   12.41
   1  11  10   54.10    3.33
  -1 -11 -10  115.36   17.48
  -1 -11 -11  185.79   21.50
   1  11  11  198.86   17.89
  -1 -11 -12  166.32   21.20
   1  11  12  201.87   18.03
  -1 -11 -13  131.15   20.51
   1  11  13  163.12   16.68
  -1 -11 -14  112.86   20.41
   1  11  14  109.91   14.12
  -1 -11 -15  124.39   22.65
   1  11  15  104.91   13.66
  -1 -11 -16   86.96   20.47
   1  11  16   72.88   11.82
   1  12  -6   10.53    8.58
  -1 -12   5  268.62   33.61
   1  12  -5  239.76   23.62
  -1 -12   4   39.13   12.73
   1  12  -4   20.44    7.92
  -1 -12   4   12.36   10.57
   1  12  -4   31.14   11.55
   1  12  -3  250.84   21.22
  -1 -12   3  270.83   27.59
   1  12  -3  274.32   26.44
  -1 -12   3  267.51   30.10
  -1 -12   2  113.86   17.13
  -1 -12   2  123.38   20.55
   1  12  -2  100.18   12.60
   1  12  -2  123.15   13.83
   1  12  -2  118.92   17.79
  -1 -12   1  387.02   33.64
   1  12  -1  424.57   24.27
   1  12  -1  450.34   25.90
  -1 -12   1  431.74   32.09
   1  12  -1  440.77   30.80
   1  12   0    8.50    6.88
   1  12   0   14.00    5.22
  -1 -12   0    9.04    6.86
  -1 -12   0    8.50    7.63
   1  12   0    7.09    5.12
   1  12   1  385.28   19.40
   1  12   1  477.85   29.87
  -1 -12  -1  427.40   29.92
  -1 -12  -1  427.75   30.87
   1  12   1  376.20   26.86
   1  12   1  394.85   24.54
   1  12   2   -4.83    7.26
   1  12   2   -6.43    7.30
   1  12   2    4.84    3.30
  -1 -12  -2   -6.15    7.32
   1  12   2   -6.68    6.20
  -1 -12  -2  -11.41    6.93
   1  12   3    3.04    6.25
   1  12   3   13.99    6.93
   1  12   3    8.45    2.96
  -1 -12  -3   14.34    6.34
  -1 -12  -3    7.94    6.48
   1  12   3   11.47    5.66
   1  12   4   26.73    8.78
   1  12   4   10.54    6.28
   1  12   4   22.64    7.25
  -1 -12  -4   23.64    8.62
   1  12   5  146.76   15.09
  -1 -12  -5  156.20   17.54
   1  12   5  175.10   17.55
   1  12   5  137.36    7.87
   1  12   5  131.53    7.51
  -1 -12  -5  122.46    8.04
   1  12   5  135.17   14.68
  -1 -12  -6   11.18    8.01
   1  12   6   10.89    6.45
   1  12   6    5.88    5.60
   1  12   6   12.85    5.95
   1  12   6   -2.14    3.42
  -1 -12  -6    4.43    3.09
   1  12   7  429.36   26.02
   1  12   7  402.31   23.54
  -1 -12  -7  386.86   21.28
   1  12   7  436.84   27.59
   1  12   7  374.00   18.81
   1  12   7  371.91   11.07
   1  12   7  367.67   10.90
  -1 -12  -8    9.63    7.90
   1  12   8    4.08    6.44
   1  12   8   -0.20    2.75
   1  12   8   -3.61    4.84
  -1 -12  -8    1.04    5.64
   1  12   8   -5.33    6.63
   1  12   8    6.67    5.38
   1  12   9  683.67   30.83
   1  12   9  702.58   34.66
  -1 -12  -9  683.24   35.64
  -1 -12  -9  804.69   42.85
   1  12  10   63.23   11.29
  -1 -12 -10   98.14   17.08
   1  12  10   83.91   10.50
  -1 -12 -10   68.23   13.36
   1  12  11  380.87   25.81
  -1 -12 -11  417.66   31.67
   1  12  12   70.75   11.66
  -1 -12 -12   66.68   14.10
   1  12  13   60.89   10.98
  -1 -12 -13   69.37   15.88
   1  12  14    4.02    6.06
  -1 -12 -14    8.34    8.88
   1  12  15   -4.03    6.87
  -1 -12 -15   18.29   12.19
   1  12  16   18.94    7.80
  -1 -12 -16   29.67   14.44
  -1 -13   4   75.39   19.28
  -1 -13   3  118.02   19.52
  -1 -13   3  124.39   22.66
   1  13  -3  113.89   18.76
  -1 -13   2   -3.84    8.59
   1  13  -2    0.40    7.81
  -1 -13   2    3.64    8.84
   1  13  -1   -0.49    5.47
  -1 -13   1  -15.89   10.76
   1  13  -1    2.24    7.34
  -1 -13   1  -16.05   10.49
   1  13   0   34.02    8.89
  -1 -13   0   36.25   11.06
   1  13   0   44.40   11.58
  -1 -13   0   55.84   14.53
   1  13   1  317.26   25.79
   1  13   1  296.27   22.26
  -1 -13  -1  291.56   26.04
  -1 -13  -1  286.79   27.16
  -1 -13  -2   77.52   14.08
   1  13   2   82.76   13.50
   1  13   2   56.28   10.27
   1  13   2   52.30   11.15
  -1 -13  -2   80.49   14.35
  -1 -13  -3  582.90   33.09
  -1 -13  -3  560.98   35.68
   1  13   3  575.21   33.09
   1  13   3  510.81   29.75
   1  13   3  646.87   35.71
   1  13   4  123.18   15.17
   1  13   4  111.25   14.55
  -1 -13  -4  129.95   17.31
   1  13   4  139.79   17.04
   1  13   5  839.83   39.80
  -1 -13  -5  978.03   46.68
   1  13   5 1062.93   46.96
   1  13   5  923.86   41.11
  -1 -13  -6   21.05    8.84
   1  13   6   12.82    3.47
   1  13   6    6.72    6.39
  -1 -13  -6    7.72    2.83
   1  13   6    3.88    5.99
   1  13   6   17.05    7.40
  -1 -13  -7  280.13   24.87
   1  13   7  234.98   18.95
   1  13   7  261.64   21.18
  -1 -13  -7  254.04   16.30
   1  13   7  297.64   23.58
   1  13   8   -4.05    6.90
  -1 -13  -8   -2.21    7.39
   1  13   8    0.89    5.30
  -1 -13  -8   -5.48    5.28
   1  13   8    1.28    5.11
   1  13   9   14.07    3.19
   1  13   9    7.99    6.73
   1  13   9   14.09    5.90
  -1 -13  -9   21.54    7.55
   1  13   9   10.82    7.57
  -1 -13  -9   19.15    9.36
   1  13  10    3.44    4.91
   1  13  10   -7.80    7.30
  -1 -13 -10    0.75    6.36
  -1 -13 -10   -6.54    8.55
   1  13  11  152.81   17.10
  -1 -13 -11  171.17   22.37
   1  13  11  128.78   13.27
   1  13  12    4.45    5.50
   1  13  12    9.16    5.30
  -1 -13 -12    0.84    7.01
   1  13  13  103.91   14.91
   1  13  13   93.68   10.93
  -1 -13 -13   79.52   16.16
  -1 -13 -14   -8.03   10.42
   1  13  14    3.98    6.19
  -1 -13 -15  221.46   29.85
   1  13  15  218.23   20.98
   1  13  16    0.25    6.07
  -1 -13 -16  -18.91   12.10
   1  13  17   74.50   13.41
  -1 -14   3   53.47   17.11
  -1 -14   2  210.90   30.32
  -1 -14   1   94.27   19.25
   1  14  -1  102.79   18.01
  -1 -14   1   74.02   15.55
   1  14  -1   88.50   13.24
   1  14   0  172.50   17.91
  -1 -14   0  194.78   25.60
  -1 -14   0  201.78   23.67
   1  14   0  182.40   21.54
  -1 -14  -1  101.19   17.73
   1  14   1   96.74   15.56
  -1 -14  -1   63.08   13.72
   1  14   1   71.87   11.89
   1  14   2  205.80   21.86
  -1 -14  -2  213.36   23.38
   1  14   2  198.10   18.97
   1  14   2  192.76   21.04
  -1 -14  -2  205.45   22.35
   1  14   3  158.85   17.06
   1  14   3  167.51   18.36
  -1 -14  -3  182.07   21.10
   1  14   3  194.40   21.04
   1  14   4   -0.68    6.26
   1  14   4    3.28    6.82
   1  14   4   -3.58    6.95
  -1 -14  -4   18.37    9.47
   1  14   5   19.65    8.45
   1  14   5    1.99    6.65
   1  14   5    9.24    6.85
  -1 -14  -5   19.30    9.75
   1  14   6   61.02   11.58
   1  14   6   66.83   13.06
   1  14   6   46.74   10.15
  -1 -14  -6   71.46   14.04
   1  14   7   67.07   11.87
   1  14   7  102.61   15.08
   1  14   7   92.21   13.91
  -1 -14  -7   90.18   14.94
   1  14   8   65.27   12.38
   1  14   8   77.21   13.69
  -1 -14  -8   74.00   10.10
  -1 -14  -8   67.33   13.95
   1  14   8   79.54   12.13
  -1 -14  -9  239.84   19.59
   1  14   9  288.58   24.79
   1  14   9  259.13   22.19
   1  14   9  250.56   20.07
  -1 -14  -9  318.52   28.80
   1  14  10    7.56    6.92
   1  14  10   22.19    9.14
  -1 -14 -10    7.17    6.40
  -1 -14 -10   24.56   11.58
   1  14  10    5.67    5.88
   1  14  11  260.78   23.19
  -1 -14 -11  276.59   25.14
  -1 -14 -11  330.58   30.49
   1  14  11  252.09   19.24
   1  14  12    3.56    6.78
  -1 -14 -12   17.87    7.04
   1  14  12   13.88    6.59
  -1 -14 -13  178.77   23.54
   1  14  13  198.36   20.83
  -1 -14 -14    7.28    7.80
   1  14  14  -15.35    9.18
  -1 -14 -15   -3.87    9.83
   1  14  15   -2.62    7.93
   1  14  16  -11.24    7.27
  -1 -15   2   66.69   18.63
  -1 -15   1   10.58   10.22
   1  15   0    1.33    6.69
  -1 -15   0   -0.30    8.06
  -1 -15  -1   48.52   14.64
  -1 -15  -1   30.95   10.77
   1  15   1   15.50    7.95
   1  15   1   35.70   11.50
  -1 -15  -2   32.17   12.16
   1  15   2   10.77    7.10
  -1 -15  -2   29.05   12.20
   1  15   2    9.70    8.31
   1  15   3   17.63    9.19
   1  15   3   23.78    9.78
   1  15   3   12.17    7.94
  -1 -15  -3   36.04   12.04
   1  15   4  313.78   25.09
   1  15   4  224.16   22.66
   1  15   4  313.47   27.05
  -1 -15  -4  305.45   28.47
   1  15   5  128.28   17.72
   1  15   5  140.85   17.35
   1  15   5  104.78   15.38
  -1 -15  -5  141.75   19.83
   1  15   6  244.44   22.40
   1  15   6  240.30   21.92
   1  15   6  294.51   26.25
  -1 -15  -6  302.77   28.21
   1  15   7   70.82   13.83
   1  15   7   79.87   12.84
   1  15   7   60.36   11.64
  -1 -15  -7   85.40   16.20
   1  15   8  252.64   24.16
   1  15   8  197.22   20.58
   1  15   8  191.55   18.87
  -1 -15  -8  221.40   24.72
   1  15   9   76.94   12.47
   1  15   9   74.62   13.99
   1  15   9   89.30   14.45
  -1 -15  -9   96.01   18.09
   1  15  10   -3.81    6.90
   1  15  10   -0.79    7.60
   1  15  10   13.03    7.57
  -1 -15 -10   -5.00    9.38
   1  15  11  -10.39    9.82
   1  15  11   -6.92    6.89
  -1 -15 -11    4.43    6.88
   1  15  11   -2.89    8.16
  -1 -15 -11   -4.35    9.32
   1  15  12    3.00    7.54
   1  15  12   10.05    5.89
  -1 -15 -12   19.32   13.03
  -1 -15 -12    7.36    8.62
   1  15  12    4.07    7.70
   1  15  13   23.80    9.61
  -1 -15 -13   33.90   12.38
   1  15  14   22.42    9.59
  -1 -15 -14   21.40   10.68
  -1 -15 -15   24.46   12.08
   1  16   1   -5.70    7.34
   1  16   2  251.03   23.51
   1  16   3   10.53    9.45
   1  16   3   -0.45    9.07
   1  16   3   -0.26    8.09
  -1 -16  -3   18.73   10.02
   1  16   4  104.02   16.86
   1  16   4   80.61   15.43
   1  16   4   73.72   13.34
  -1 -16  -4  128.26   20.20
   1  16   5   -0.15    9.16
   1  16   5   -0.03    7.03
   1  16   5    6.42    7.35
  -1 -16  -5   11.35    9.70
   1  16   6   -1.89    7.61
   1  16   6   -8.14    8.01
   1  16   6   -8.04    9.39
  -1 -16  -6   16.50    9.75
   1  16   7   10.90    8.80
   1  16   7   -0.10    6.56
   1  16   7    2.01    6.58
  -1 -16  -7  -13.10   12.28
   1  16   8   69.76   14.62
   1  16   8   66.11   12.31
   1  16   8   50.65   12.74
  -1 -16  -8   85.36   17.81
   1  16   9   22.48   10.71
   1  16   9    7.75    6.70
   1  16   9   26.95    9.03
  -1 -16  -9   12.56   10.97
   1  16  10  109.79   17.31
   1  16  10   98.67   14.18
   1  16  10  104.51   16.21
  -1 -16 -10  143.78   22.56
   1  16  11   97.45   16.46
   1  16  11   74.77   12.69
   1  16  11   65.91   13.63
  -1 -16 -11  112.39   20.98
   1  16  12   26.81   11.51
   1  16  12   37.47   11.55
  -1 -16 -12   52.05   15.87
   1  17   3    4.47    7.86
   1  17   4   49.39   13.69
   1  17   5    9.78    8.97
   1  17   5  -15.42   10.41
   1  17   6  204.62   22.07
   1  17   6  215.16   23.07
   1  17   7   -9.52   10.04
   1  17   7  -14.45    8.56
   1  17   8  157.56   19.00
   1  17   8  257.21   26.36
   1  17   9   15.99    8.67
   1  17  10   73.21   12.71
   1  17  11    3.52    6.19
   1  18   8   -5.62    7.68
   1  18   9  -16.01    9.41
   1  18  10   44.87   11.87
  -2  18   7    0.57    6.94
  -2  18   6   60.46   12.93
  -2  17   8   73.18   12.49
  -2  17   7   21.31    8.34
  -2  17   6   20.23    9.04
  -2  17   5   29.40   10.34
  -2  17   4   37.89   10.42
  -2  16  10   15.47    8.69
  -2  16  10   30.58   10.52
   2 -16  -9   66.56   17.85
  -2  16   9   39.28   11.89
  -2  16   9   42.36   10.53
  -2  16   8   14.26    8.76
  -2  16   8    6.48    6.01
  -2  16   8   13.78    7.58
   2 -16  -7   11.04    9.68
  -2  16   7    3.76    8.15
  -2  16   7  -14.77    7.59
  -2  16   7   -0.11    7.54
   2 -16  -6   -3.86    9.98
  -2  16   6    2.07    7.69
  -2  16   6    4.83    6.15
  -2  16   6    6.50    8.53
   2 -16  -5   58.26   13.82
  -2  16   5   52.68   12.99
  -2  16   5   44.18   11.32
  -2  16   5   60.68   13.52
   2 -16  -4   30.46   10.33
  -2  16   4   63.15   13.96
  -2  16   4   49.58   11.36
  -2  16   4   56.10   12.67
   2 -16  -3  112.00   18.58
  -2  16   3   91.39   17.02
  -2  16   3   72.42   13.84
  -2  16   3   89.39   14.99
  -2  16   2  128.79   19.17
   2 -16  -2  193.14   24.74
  -2  16   2  166.36   19.57
  -2  16   1   37.79   10.80
   2 -16  -1   52.50   13.94
  -2  16   0   99.86   16.36
   2 -15 -14  -54.72   16.92
  -2  15  14  -14.42    8.50
   2 -15 -13    6.20    9.83
  -2  15  13   17.28    7.57
  -2  15  13   34.99   10.32
  -2  15  12   -1.96    5.99
  -2  15  12    1.79    6.88
  -2  15  11   -3.14    7.62
  -2  15  11    0.57    5.55
  -2  15  11    3.98    8.61
  -2  15  10    8.55    7.18
  -2  15  10    6.54    8.02
  -2  15  10   19.94    7.21
   2 -15 -10    9.70    7.35
  -2  15   9  147.98   18.18
  -2  15   9  142.66   19.36
   2 -15  -9  185.84   25.56
  -2  15   8    7.37    7.51
   2 -15  -8   22.67   12.86
  -2  15   8   13.97    6.06
  -2  15   8   37.86   11.61
  -2  15   7  228.18   22.40
  -2  15   7  277.60   25.44
  -2  15   7  211.07   18.73
  -2  15   6   34.50   10.99
  -2  15   6   20.97    9.37
  -2  15   6   38.15    8.97
   2 -15  -6   34.66   13.30
  -2  15   5  335.55   26.04
  -2  15   5  264.21   22.21
   2 -15  -5  336.01   29.90
  -2  15   4   90.53   14.83
  -2  15   4   78.15   12.52
   2 -15  -4   86.64   16.21
  -2  15   4  108.79   16.94
  -2  15   3   26.81    9.82
  -2  15   3   36.59    9.89
   2 -15  -3   39.81   13.03
  -2  15   3   44.53   11.71
  -2  15   2    0.97    6.45
  -2  15   2   24.17    9.11
   2 -15  -2    4.14    7.59
  -2  15   2    4.88    7.49
  -2  15   1   -6.17    6.96
  -2  15   1   -8.86    9.85
   2 -15  -1    6.46    8.63
  -2  15   1    0.62    8.80
   2 -15   0  -14.55   10.04
  -2  15   0    5.97    8.30
  -2  15   0   19.12   11.09
   2 -15   1   37.58   13.46
  -2  15  -1   58.77   12.05
   2 -15   1   56.29   13.98
   2 -15   2  101.01   20.94
   2 -15   3   70.16   19.52
  -2  14  15   12.53    8.32
  -2  14  14   19.17    9.15
  -2  14  14    8.83    7.53
   2 -14 -13  186.11   26.74
  -2  14  13  153.49   18.66
  -2  14  13  148.67   18.08
  -2  14  12   -1.30    6.08
   2 -14 -12    6.65    8.95
  -2  14  12    4.56    6.83
  -2  14  11  193.43   19.95
  -2  14  11  193.19   18.22
   2 -14 -11  215.13   26.04
  -2  14  10    9.22    5.71
   2 -14 -10    0.37    6.48
  -2  14  10   14.63    7.99
   2 -14  -9  243.35   26.95
   2 -14  -9  189.43   21.36
  -2  14   9  200.57   21.59
  -2  14   9  182.69   18.91
  -2  14   9  195.76   16.45
  -2  14   9  179.13   15.08
  -2  14   8   -0.63    6.41
  -2  14   8   -2.10    7.24
   2 -14  -8   17.34   11.08
   2 -14  -8   -1.86    8.89
  -2  14   8    0.36    4.45
  -2  14   8   -1.51    4.21
  -2  14   7   13.96    7.45
  -2  14   7   20.03    8.38
   2 -14  -7   34.04   12.01
   2 -14  -7   10.84    5.15
  -2  14   7    8.50    5.60
  -2  14   7   13.57    4.39
  -2  14   6    0.12    6.78
  -2  14   6    4.49    5.41
  -2  14   6   18.80    8.44
   2 -14  -6   22.17   10.57
  -2  14   5    4.28    6.64
  -2  14   5   -1.76    6.24
  -2  14   5    8.31    8.05
   2 -14  -5   -5.68    9.52
  -2  14   4    8.91    7.00
  -2  14   4    5.92    6.36
  -2  14   4    0.13    6.93
   2 -14  -4   -9.82    8.41
  -2  14   3  104.73   14.76
  -2  14   3  109.24   14.62
   2 -14  -3  124.72   17.30
  -2  14   3  118.74   16.60
  -2  14   2    8.42    7.43
  -2  14   2   18.78    7.67
  -2  14   2   17.91    8.54
   2 -14  -2   23.04    9.53
   2 -14  -2   25.06    8.15
   2 -14  -1  278.93   25.67
  -2  14   1  292.82   23.50
  -2  14   1  256.75   23.58
   2 -14  -1  305.56   27.31
  -2  14   1  323.85   27.43
  -2  14   0   47.28   10.63
   2 -14   0   40.01   11.63
   2 -14   0   39.10   11.93
  -2  14   0   47.02   10.70
   2 -14   1  503.70   36.53
   2 -14   1  446.24   37.77
  -2  14  -1  495.61   30.51
   2 -14   2  131.47   19.47
   2 -14   2  131.98   21.48
   2 -14   3   49.25   12.71
   2 -14   3   92.44   20.32
   2 -14   4    4.94    9.26
  -2  13  15   75.32   13.28
   2 -13 -14   57.95   17.55
  -2  13  14   50.57   12.58
  -2  13  14   46.49   11.43
   2 -13 -13   96.42   20.36
  -2  13  13  116.68   16.36
  -2  13  13  114.60   15.39
   2 -13 -12   15.49   10.29
  -2  13  12   27.08    9.07
  -2  13  12    9.44    6.45
   2 -13 -11   53.07   13.99
  -2  13  11   74.62   11.93
  -2  13  11   50.30   10.83
  -2  13  10   -0.71    4.84
   2 -13 -10   -1.75    8.23
  -2  13  10    1.53    3.92
  -2  13  10   -2.86    6.04
  -2  13   9    0.80    4.89
  -2  13   9   10.23    6.75
  -2  13   9   11.77    5.94
   2 -13  -9    2.56    6.14
  -2  13   8   33.35    9.48
  -2  13   8   38.80    9.37
  -2  13   8   48.63    8.13
   2 -13  -8   27.39    8.86
  -2  13   8   28.00    6.74
   2 -13  -7  249.69   24.55
   2 -13  -7  187.19   18.25
  -2  13   7  220.03   15.22
  -2  13   7  157.54   14.36
  -2  13   7  210.98   20.71
  -2  13   7  189.99   18.96
  -2  13   6    6.19    6.31
  -2  13   6    8.95    5.95
   2 -13  -6    2.53    4.80
   2 -13  -6   11.51    8.06
  -2  13   6   10.95    6.04
  -2  13   5  646.39   23.29
   2 -13  -5  600.43   25.86
   2 -13  -5  682.26   39.16
  -2  13   5  614.95   30.56
  -2  13   5  658.87   34.60
  -2  13   4    1.08    6.40
  -2  13   4    7.53    5.78
  -2  13   4    3.54    6.08
   2 -13  -4    2.05    3.92
   2 -13  -4    7.28    8.01
  -2  13   3  661.28   37.05
  -2  13   3  706.23   35.40
  -2  13   3  597.67   32.34
   2 -13  -3  640.61   30.70
   2 -13  -3  699.46   38.64
  -2  13   2   -7.29    7.42
  -2  13   2   -0.79    5.71
  -2  13   2   -3.38    5.83
   2 -13  -2   -7.65    7.26
   2 -13  -2    4.88    6.48
  -2  13   1   56.50   12.26
  -2  13   1   39.62   10.15
  -2  13   1   37.72    9.13
   2 -13  -1   34.40    9.64
   2 -13  -1   49.49   11.42
  -2  13   0    7.43    8.41
  -2  13   0    2.42    7.57
   2 -13   0   -8.65    8.80
  -2  13   0   -0.48    5.91
   2 -13   0   -1.02    7.25
  -2  13  -1    3.67    8.05
   2 -13   1   -9.02    7.93
  -2  13  -1    2.80    5.51
   2 -13   1    0.11    6.83
   2 -13   2   23.67   10.82
  -2  13  -2   11.53    8.00
   2 -13   3  183.15   25.46
   2 -13   3  163.59   21.37
   2 -13   4   12.87   10.83
   2 -13   4    0.90    7.08
   2 -13   5  199.93   28.63
   2 -13   5  239.38   26.77
  -2  12  15    6.95    7.08
   2 -12 -14    3.12   10.50
  -2  12  14    2.62    7.03
  -2  12  14   12.96    6.95
   2 -12 -13    2.83    9.85
  -2  12  13   19.39    8.58
  -2  12  13   12.20    6.42
   2 -12 -12   88.10   18.20
  -2  12  12  108.94   14.55
  -2  12  12   88.13   13.19
   2 -12 -11   54.04   14.45
  -2  12  11   46.67   10.08
  -2  12  11   58.98   10.95
  -2  12  10  351.53   23.04
  -2  12  10  326.52   23.70
   2 -12 -10  280.65   27.89
  -2  12  10  328.45   16.97
  -2  12   9  274.05   19.45
  -2  12   9  248.17   20.75
   2 -12  -9  280.53   26.73
  -2  12   9  232.39   14.91
  -2  12   8  216.92   14.89
  -2  12   8  214.48   16.28
  -2  12   8  184.49   17.71
   2 -12  -8  174.03   19.69
  -2  12   7  230.45   15.69
   2 -12  -7  243.48   23.70
  -2  12   7  200.60   15.00
   2 -12  -7  207.06   19.92
  -2  12   7  239.02   20.84
  -2  12   7  203.65   18.44
  -2  12   6   91.69   13.18
   2 -12  -6   96.65   14.87
  -2  12   6  103.18   11.46
  -2  12   6   87.81   12.02
   2 -12  -6  105.79   13.21
   2 -12  -5   65.50   12.56
  -2  12   5   61.91    3.57
  -2  12   5   62.01   10.58
  -2  12   5   53.16    8.91
  -2  12   5   73.29   12.04
   2 -12  -5   76.91    9.78
   2 -12  -4   -0.47    3.69
  -2  12   4    7.39    5.12
   2 -12  -4   -3.76    8.25
  -2  12   4    3.59    5.40
   2 -12  -4   11.82    4.48
  -2  12   4    5.42    2.75
   2 -12  -4   10.21    2.98
  -2  12   4    4.85    5.81
  -2  12   3  126.29   13.77
   2 -12  -3  135.27   16.37
  -2  12   3  140.77   16.24
  -2  12   3  124.42    6.10
  -2  12   3  109.32    5.89
   2 -12  -3  119.83    6.41
   2 -12  -3  146.00   13.07
  -2  12   3  117.75   14.25
   2 -12  -3   92.48    5.74
   2 -12  -2   10.80    5.87
   2 -12  -2   23.89    8.38
  -2  12   2   10.15    6.64
  -2  12   2    4.81    6.30
  -2  12   2    9.31    5.90
  -2  12   1  303.11   22.96
   2 -12  -1  299.86   24.10
  -2  12   1  311.09   24.18
  -2  12   1  294.53   22.14
   2 -12  -1  319.54   24.41
   2 -12   0  110.35   16.47
   2 -12   0  112.29   15.40
  -2  12   0  105.80   14.29
  -2  12   0  120.15   16.36
  -2  12   0  128.58   14.79
  -2  12  -1 1036.31   47.37
   2 -12   1 1091.66   49.17
  -2  12  -1 1003.92   42.63
   2 -12   1  991.39   51.46
   2 -12   2    2.49    8.98
  -2  12  -2    2.24    4.41
  -2  12  -2   -8.81    7.88
  -2  12  -2   -1.75    6.13
   2 -12   2    6.49    6.60
   2 -12   3  581.80   37.09
  -2  12  -3  553.58   29.06
   2 -12   3  605.79   43.17
   2 -12   4   -1.47    7.51
  -2  12  -4   -9.27    5.84
   2 -12   5   91.14   16.15
  -2  12  -5   91.23   13.24
   2 -12   6   -0.68    7.43
  -2  12  -6   -9.06    8.73
  -2  12  -7   -3.38    8.18
   2 -12   7   13.49    7.09
   2 -11 -15   12.51   11.94
  -2  11  15   19.67   10.32
   2 -11 -14  206.50   28.72
  -2  11  14  168.44   17.19
   2 -11 -13   91.63   20.22
  -2  11  13   69.37   11.28
  -2  11  12  166.90   16.67
   2 -11 -12  242.28   28.17
   2 -11 -11   39.80   13.54
  -2  11  11   27.36    7.73
   2 -11 -10   50.03   13.23
  -2  11  10   39.82    5.56
  -2  11  10   37.50    8.94
   2 -11  -9    3.47    7.63
  -2  11   9    4.55    5.14
  -2  11   9    2.30    3.26
  -2  11   9   -5.16    6.37
  -2  11   8   84.64   10.49
   2 -11  -8   79.15   13.47
  -2  11   8   73.30   11.09
   2 -11  -8  100.64   15.96
  -2  11   8   66.36    7.94
  -2  11   7  130.20   14.48
  -2  11   7  129.42   11.14
   2 -11  -7  171.14   19.58
  -2  11   7  128.28   11.79
   2 -11  -7  126.18   15.76
   2 -11  -6  113.21   15.65
  -2  11   6   99.26    7.57
  -2  11   6   88.60    9.08
   2 -11  -6   90.06   12.34
  -2  11   6   84.34    9.75
  -2  11   6   98.01   12.41
  -2  11   6  101.83   13.04
  -2  11   5  140.60   12.65
  -2  11   5  185.34    8.74
   2 -11  -5  150.59   17.12
  -2  11   5  155.67   15.26
   2 -11  -5  148.90   14.15
  -2  11   5  166.62   16.67
   2 -11  -4  618.81   33.17
  -2  11   4  629.07   32.05
   2 -11  -4  527.59   23.70
   2 -11  -4  559.08   20.67
  -2  11   4  491.02   12.64
  -2  11   4  586.31   27.02
  -2  11   4  584.45   29.56
  -2  11   4  581.17   20.71
  -2  11   3  431.08   24.34
   2 -11  -3  486.08   29.10
  -2  11   3  474.47   16.06
   2 -11  -3  408.92   17.16
  -2  11   3  473.36   28.12
   2 -11  -3  461.91   16.81
   2 -11  -3  487.30   22.98
  -2  11   3  441.97   25.89
  -2  11   2  394.25   25.79
   2 -11  -2  408.26   26.03
   2 -11  -2  361.79   22.56
   2 -11  -2  323.86   13.05
  -2  11   2  354.68   22.66
  -2  11   2  347.93   22.38
   2 -11  -1  329.33   23.64
  -2  11   1  282.89   21.19
   2 -11  -1  308.24   16.59
   2 -11  -1  316.12   23.18
  -2  11   1  322.11   23.43
  -2  11   1  335.75   22.34
  -2  11   0  180.18   18.24
   2 -11   0  211.42   19.15
   2 -11   0  205.51   19.97
   2 -11   0  178.44   14.87
  -2  11   0  209.80   17.45
  -2  11   0  213.35   19.52
   2 -11   1   93.07   14.88
   2 -11   1   62.41   10.37
  -2  11  -1   90.95   12.00
  -2  11  -1   82.77   13.15
   2 -11   1   58.96   10.99
   2 -11   2   15.30    6.57
  -2  11  -2   24.99    5.89
  -2  11  -2   34.66   10.13
  -2  11  -2   16.78    6.45
   2 -11   2   31.07   10.67
   2 -11   3   29.21   11.16
   2 -11   3   28.90    8.94
  -2  11  -3   35.53    8.16
   2 -11   4   10.32    8.92
   2 -11   4    7.68    5.71
  -2  11  -4    9.98    5.60
   2 -11   5  135.93   23.24
   2 -11   5  142.63   18.90
  -2  11  -5  102.17   13.95
   2 -11   6   60.82   17.19
   2 -11   6   43.29   11.07
  -2  11  -6   32.03    9.61
   2 -11   7  491.78   37.05
  -2  11  -7  416.28   30.97
  -2  11  -8   -5.59    7.86
   2 -11   8   15.00    9.78
   2 -10 -15    6.19    9.47
   2 -10 -14   25.66   12.86
  -2  10  14   17.94    6.64
   2 -10 -13    3.61    8.87
  -2  10  13   -4.08    5.90
  -2  10  12   29.31    7.64
   2 -10 -12   27.86   11.64
   2 -10 -12   25.57    7.59
  -2  10  11   12.04    6.29
   2 -10 -11   19.05    6.24
  -2  10  10  380.05   23.63
  -2  10  10  373.03   15.45
   2 -10 -10  409.00   33.56
   2 -10 -10  393.98   20.21
  -2  10   9    6.76    5.17
  -2  10   9    7.68    3.35
   2 -10  -9    2.22    6.98
   2 -10  -9    7.33    2.57
  -2  10   8  655.61   26.01
  -2  10   8  641.57   23.64
  -2  10   8  652.49   31.15
   2 -10  -8  673.77   38.49
  -2  10   7   72.49    9.27
   2 -10  -7   50.51   10.58
  -2  10   7   50.08    6.72
   2 -10  -7   67.72   10.91
  -2  10   7   51.55    8.99
   2 -10  -6  691.03   36.00
  -2  10   6  627.90   21.89
  -2  10   6  605.75   25.18
   2 -10  -6  548.05   31.27
  -2  10   6  621.88   24.83
  -2  10   6  603.04   29.41
  -2  10   5  150.47   14.29
   2 -10  -5  133.94   13.92
   2 -10  -5  194.67   18.44
  -2  10   5  183.91   16.93
  -2  10   5  143.03   11.95
  -2  10   5  168.92    9.34
  -2  10   4  105.27    6.02
   2 -10  -4   82.20    9.74
  -2  10   4   97.68    8.15
   2 -10  -4   96.47   12.63
   2 -10  -4   83.37    6.74
  -2  10   4   90.47   10.23
  -2  10   4   82.01   10.86
  -2  10   4  103.66   12.19
  -2  10   3    1.16    4.68
   2 -10  -3    7.37    7.37
  -2  10   3    0.94    2.07
   2 -10  -3    3.84    3.17
   2 -10  -3    6.97    3.99
  -2  10   3   -9.68    6.48
  -2  10   3    2.92    5.22
  -2  10   2   38.14    8.54
  -2  10   2   47.61    8.46
  -2  10   2   40.66    8.25
   2 -10  -2   43.18    9.27
   2 -10  -2   59.82    5.12
   2 -10  -2   47.47    4.78
   2 -10  -2   70.82    9.63
   2 -10  -2   51.32    4.40
  -2  10   2   54.97    4.17
   2 -10  -1  298.16   20.94
  -2  10   1  312.06   22.05
   2 -10  -1  313.28   22.14
  -2  10   1  313.78   20.72
   2 -10  -1  269.68   15.15
  -2  10   1  322.46   20.88
   2 -10   0  230.16   20.29
  -2  10   0  275.54   20.64
  -2  10   0  254.07   18.73
   2 -10   0  235.14   19.15
  -2  10   0  239.40   19.28
   2 -10   0  211.57   15.89
  -2  10  -1  323.41   23.17
   2 -10   1  385.76   24.75
  -2  10  -1  360.29   18.01
   2 -10   1  323.31   21.80
  -2  10  -1  354.25   22.35
  -2  10  -1  374.02   24.90
   2 -10   1  318.92   25.44
   2 -10   2  455.94   27.61
  -2  10  -2  448.71   28.02
   2 -10   2  384.71   29.47
  -2  10  -2  417.53   21.36
   2 -10   2  387.03   13.47
  -2  10  -2  460.88   24.76
   2 -10   2  375.90   25.76
   2 -10   3  669.46   22.38
   2 -10   3  755.14   43.67
   2 -10   3  734.13   37.57
  -2  10  -3  698.75   30.89
   2 -10   4  203.64   12.60
   2 -10   4  210.85   20.44
  -2  10  -4  201.82   17.19
   2 -10   4  222.34   25.46
   2 -10   5  313.45   31.15
   2 -10   5  269.37   24.27
  -2  10  -5  275.59   21.42
   2 -10   6  105.23   20.77
  -2  10  -6  115.78   14.99
   2 -10   7   64.11   16.97
  -2  10  -7   54.75   11.87
   2 -10   8   63.33   17.91
  -2  10  -8   22.64    9.32
  -2  10  -9   10.56    8.67
   2  -9 -15   15.84   11.81
  -2   9  14  225.68   18.01
   2  -9 -14  286.69   33.33
   2  -9 -14  279.17   26.26
  -2   9  13   21.94    6.75
   2  -9 -13   23.32    8.37
   2  -9 -13   22.85    9.16
  -2   9  12  400.94   23.89
   2  -9 -12  435.61   37.14
   2  -9 -12  456.93   29.22
   2  -9 -11   39.34   12.82
   2  -9 -11   28.76    7.50
  -2   9  11   24.25    6.75
   2  -9 -10  298.27   19.55
  -2   9  10  283.53   11.67
   2  -9 -10  322.06   29.11
  -2   9  10  301.90   20.06
   2  -9  -9    3.79    3.32
  -2   9   9    1.15    2.51
  -2   9   9  -13.42    6.49
   2  -9  -9   -6.93    8.61
  -2   9   9   -3.07    3.66
  -2   9   8   71.69    9.91
  -2   9   8   76.76    6.87
  -2   9   8   91.58    9.49
   2  -9  -8   86.03   14.38
   2  -9  -8   78.23    7.65
   2  -9  -7    0.38    1.62
  -2   9   7   -0.02    2.79
   2  -9  -7    2.72    5.83
  -2   9   7   -4.74    5.35
  -2   9   6  109.43    9.13
   2  -9  -6  129.18   13.79
   2  -9  -6  156.20   17.13
  -2   9   6  113.73    8.79
  -2   9   6  116.46   12.10
  -2   9   6  119.31   10.67
   2  -9  -6  103.17   13.15
   2  -9  -5    5.57    6.62
   2  -9  -5    6.80    4.92
  -2   9   5    5.87    4.46
  -2   9   5    0.69    3.40
  -2   9   5    2.35    2.34
   2  -9  -5    2.69    5.07
  -2   9   4 1066.39   35.31
  -2   9   4 1133.28   28.54
   2  -9  -4 1027.34   26.70
   2  -9  -4 1139.62   44.94
  -2   9   4 1189.53   42.08
  -2   9   4 1075.64   32.36
   2  -9  -4  987.04   37.63
  -2   9   4 1143.05   40.21
   2  -9  -4 1170.07   44.13
   2  -9  -3    9.28    3.83
  -2   9   3   13.10    5.57
  -2   9   3    9.20    4.69
   2  -9  -3   16.78    7.06
   2  -9  -3    2.09    3.57
  -2   9   3   14.37    3.49
  -2   9   3    2.89    4.50
  -2   9   3   13.35    2.26
   2  -9  -2 1357.15   34.41
   2  -9  -2 1484.25   45.03
  -2   9   2 1576.81   49.23
  -2   9   2 1546.13   47.38
   2  -9  -2 1615.48   51.07
  -2   9   2 1669.90   52.23
  -2   9   2 1542.54   35.66
   2  -9  -2 1471.41   39.16
   2  -9  -2 1539.16   36.86
   2  -9  -1   20.33    4.22
  -2   9   1   18.54    6.07
   2  -9  -1   10.00    5.29
  -2   9   1   21.21    6.30
   2  -9  -1   22.47    7.44
   2  -9  -1   19.40    2.65
  -2   9   1   18.41    6.72
   2  -9  -1   16.93    2.15
  -2   9   1   18.41    2.06
  -2   9   0 1835.48   55.68
  -2   9   0 1992.89   59.51
   2  -9   0 1785.96   59.12
   2  -9   0 1672.45   50.99
  -2   9   0 1849.18   57.52
   2  -9   0 1895.72   57.63
   2  -9   1  276.71   19.50
  -2   9  -1  248.77   19.35
  -2   9  -1  305.63   21.36
   2  -9   1  258.29   21.50
  -2   9  -1  264.45   14.65
  -2   9  -1  273.82   18.39
   2  -9   1  245.68    9.11
   2  -9   1  244.54   17.83
  -2   9  -2  191.89   13.85
   2  -9   2  212.14   20.27
   2  -9   2  195.10   17.67
  -2   9  -2  209.93   16.01
  -2   9  -2  208.45   18.48
   2  -9   2  209.26   17.51
   2  -9   2  205.06    9.76
  -2   9  -3   14.11    7.95
   2  -9   3   -5.07    5.91
   2  -9   3    3.46    2.43
  -2   9  -3    7.54    4.76
  -2   9  -3    2.01    3.97
   2  -9   3    5.79    7.40
   2  -9   4   24.48    7.57
  -2   9  -4   28.20    7.11
   2  -9   4   34.24    5.41
   2  -9   4   50.40   13.03
   2  -9   5   44.49    6.70
  -2   9  -5   53.26    9.93
   2  -9   5   55.07   14.49
  -2   9  -6  161.91   17.06
   2  -9   6  174.05   14.03
   2  -9   6  145.06   21.77
  -2   9  -7  311.40   25.16
   2  -9   7  328.50   20.88
   2  -9   7  346.36   33.90
  -2   9  -8  139.15   18.00
   2  -9   8  167.81   25.10
  -2   9  -9  187.86   22.60
   2  -9   9  265.65   31.98
   2  -8 -16  124.31   21.05
   2  -8 -15   33.65   11.98
   2  -8 -15    9.33   11.79
   2  -8 -14   36.12   11.70
   2  -8 -14   64.92   16.93
   2  -8 -13   33.04   10.02
   2  -8 -13   30.70   12.82
  -2   8  13   24.57    6.27
   2  -8 -12   18.89    7.82
  -2   8  12    8.74    4.90
   2  -8 -11   12.50    6.10
   2  -8 -11    0.72    8.34
  -2   8  11    6.04    4.12
   2  -8 -10  238.38   18.75
  -2   8  10  215.35   16.11
   2  -8 -10  214.51   23.55
  -2   8  10  184.80    8.04
  -2   8   9   86.21   10.34
  -2   8   9   95.71    6.21
   2  -8  -9   92.37   11.06
   2  -8  -9   83.29   13.88
   2  -8  -8  856.47   31.33
  -2   8   8  870.67   31.66
  -2   8   8  817.09   23.47
  -2   8   8  758.59   32.13
  -2   8   8  871.62   27.83
   2  -8  -8  838.76   42.86
  -2   8   7   59.17    8.47
  -2   8   7   69.46    6.27
   2  -8  -7   64.73    7.10
   2  -8  -7   45.26    9.81
   2  -8  -6 1092.96   44.54
   2  -8  -6 1083.13   27.67
   2  -8  -6 1074.77   39.40
  -2   8   6 1003.50   29.95
  -2   8   6 1027.24   37.44
   2  -8  -5   81.30   12.08
   2  -8  -5   72.51   10.11
  -2   8   5   59.70    6.68
  -2   8   5   55.49    8.09
  -2   8   5   55.35    5.82
   2  -8  -5   54.18    8.39
  -2   8   4  849.53   28.17
  -2   8   4  915.64   33.99
   2  -8  -4  886.27   36.40
   2  -8  -4  921.64   36.55
  -2   8   4  884.15   27.86
   2  -8  -4  928.15   37.23
  -2   8   4  858.93   32.56
  -2   8   4  878.51   24.37
   2  -8  -3    7.54    3.02
  -2   8   3   10.60    2.23
  -2   8   3    6.98    4.05
  -2   8   3    2.82    4.00
   2  -8  -3   10.68    4.92
  -2   8   3    8.44    2.94
   2  -8  -3   -0.89    4.90
  -2   8   3    9.51    4.57
  -2   8   2   35.53    6.73
   2  -8  -2   50.65    8.69
  -2   8   2   48.63    7.43
   2  -8  -2   73.80    9.91
  -2   8   2   52.94    8.10
   2  -8  -2   44.45    8.26
  -2   8   2   46.49    4.61
  -2   8   2   47.02    8.14
   2  -8  -2   43.05    3.90
  -2   8   2   48.39    3.53
   2  -8  -2   46.28    6.47
   2  -8  -1   73.54   10.50
  -2   8   1   54.17    7.91
  -2   8   1   56.20    8.33
   2  -8  -1   73.83   10.07
   2  -8  -1   74.84    9.55
   2  -8  -1   52.49    5.77
  -2   8   1   57.56    8.47
   2  -8  -1   56.20    8.09
  -2   8   1   59.18    4.17
   2  -8  -1   55.14    4.37
  -2   8   0  134.73   12.37
   2  -8   0  153.32   14.73
   2  -8   0  135.45    5.82
   2  -8   0  134.29   12.76
  -2   8   0  129.76   12.65
   2  -8   0  114.81   10.56
  -2   8   0  155.71   13.91
   2  -8   0  135.25   13.43
  -2   8  -1   -0.53    4.15
   2  -8   1   10.07    6.04
  -2   8  -1    9.76    5.64
   2  -8   1    0.22    4.38
   2  -8   1    0.70    1.40
  -2   8  -1    5.19    5.05
   2  -8   1    2.55    4.26
   2  -8   1    0.46    6.10
  -2   8  -1    1.35    3.14
  -2   8  -2 1366.11   41.91
   2  -8   2 1460.32   54.68
   2  -8   2 1378.41   49.04
   2  -8   2 1459.84   48.07
  -2   8  -2 1503.43   50.76
  -2   8  -2 1506.46   46.13
   2  -8   2 1433.16   49.40
   2  -8   2 1359.84   34.69
  -2   8  -3   26.00    7.88
   2  -8   3   35.80    7.47
   2  -8   3   27.24    7.73
   2  -8   3   38.24   10.75
  -2   8  -3   35.82    6.97
   2  -8   3   30.44    7.25
   2  -8   3   22.68    3.87
  -2   8  -3   21.88    5.63
   2  -8   4  604.60   15.89
   2  -8   4  781.44   41.59
  -2   8  -4  690.86   30.54
   2  -8   4  707.88   24.88
  -2   8  -4  633.49   16.04
   2  -8   4  747.19   32.12
   2  -8   5  177.17    8.77
   2  -8   5  204.67   22.49
   2  -8   5  169.96   12.64
  -2   8  -5  194.77    8.90
   2  -8   5  185.91   15.50
  -2   8  -5  171.63   16.10
  -2   8  -6 1078.93   29.88
   2  -8   6 1094.70   38.45
   2  -8   6 1125.13   56.55
  -2   8  -6  996.81   43.89
  -2   8  -7  180.94   18.75
   2  -8   7  189.24   24.09
   2  -8   7  159.51   14.39
  -2   8  -8   87.14   14.19
   2  -8   8   98.83   12.24
   2  -8   8  121.53   21.12
   2  -8   9    2.09    4.26
  -2   8  -9   17.59    9.14
   2  -8   9    9.88   11.64
  -2   8 -10    9.60    8.89
   2  -7 -16   27.65   14.33
   2  -7 -15   30.17   12.42
   2  -7 -15    0.90   10.59
   2  -7 -14   91.29   17.27
   2  -7 -14   77.60   18.66
  -2   7  13  302.90   19.66
   2  -7 -13  334.32   28.68
   2  -7 -13  324.16   32.17
  -2   7  13  286.56   18.09
  -2   7  12  129.14   12.10
   2  -7 -12  135.90   20.84
   2  -7 -12  122.66   16.92
  -2   7  11  853.51   33.13
   2  -7 -11  871.97   42.24
   2  -7 -11  818.79   48.34
   2  -7 -10  296.49   27.53
  -2   7  10  331.96   19.29
   2  -7 -10  345.81   24.04
  -2   7  10  318.63   19.91
  -2   7   9  137.74   12.06
   2  -7  -9  143.64   14.37
   2  -7  -9  135.84   17.72
  -2   7   8  427.20   19.68
   2  -7  -8  443.24   30.13
  -2   7   8  408.93   21.33
   2  -7  -8  445.27   22.90
  -2   7   8  408.90   13.26
  -2   7   7  113.72    6.73
  -2   7   7  110.41    8.74
   2  -7  -7   96.24   13.25
  -2   7   7   99.39   10.26
   2  -7  -7   95.16    9.64
  -2   7   7  114.16   10.08
   2  -7  -6   35.95    5.31
  -2   7   6   25.54    5.79
  -2   7   6   33.57    4.10
  -2   7   6   30.97    5.49
  -2   7   5  144.69   12.33
   2  -7  -5  143.79   12.64
  -2   7   5  121.93   10.57
   2  -7  -5  151.58   13.65
  -2   7   5  123.93   11.32
  -2   7   5  129.05    8.34
  -2   7   5  130.62    9.09
   2  -7  -5  122.53    7.31
  -2   7   4  675.96   21.23
  -2   7   4  669.90   27.19
   2  -7  -4  710.04   30.37
  -2   7   4  663.80   23.78
   2  -7  -4  664.66   29.23
  -2   7   4  624.30   22.04
  -2   7   4  712.53   28.15
  -2   7   3  249.51   15.43
   2  -7  -3  248.95   16.69
   2  -7  -3  240.29   17.15
  -2   7   3  226.27   11.80
  -2   7   3  236.25   13.27
   2  -7  -3  243.10   17.02
   2  -7  -3  219.33    9.95
  -2   7   3  227.09   10.04
   2  -7  -2 2259.20   61.17
  -2   7   2 1968.56   51.76
  -2   7   2 2127.65   55.37
   2  -7  -2 2122.21   56.83
   2  -7  -2 1833.52   41.77
   2  -7  -2 1908.97   49.12
   2  -7  -2 2044.18   60.64
  -2   7   2 2066.77   42.87
  -2   7   2 1969.44   45.74
   2  -7  -1   11.20    1.94
   2  -7  -1   10.73    2.96
  -2   7   1   10.84    1.81
   2  -7  -1    5.95    3.53
   2  -7  -1   15.47    5.20
   2  -7  -1   11.53    4.81
  -2   7   1   15.75    4.99
   2  -7  -1   14.34    5.16
   2  -7  -1   12.11    4.40
   2  -7  -1   12.61    2.60
  -2   7   1    9.65    2.16
   2  -7   0 2519.60   67.74
   2  -7   0 2436.47   60.94
   2  -7   0 2616.94   70.68
   2  -7   0 2794.80   72.06
  -2   7   0 2542.12   66.73
   2  -7   0 2663.60   66.46
  -2   7   0 2535.79   50.32
   2  -7   0 2537.90   73.47
   2  -7   0 2657.38   69.08
   2  -7   0 2475.80   51.59
   2  -7   0 2484.96   50.78
   2  -7   1    9.51    4.63
   2  -7   1   11.47    5.25
   2  -7   1   26.99    6.30
  -2   7  -1   22.88    6.60
   2  -7   1   41.51    8.36
  -2   7  -1   20.82    4.01
  -2   7  -1   25.85    6.55
   2  -7   1   26.09    6.63
   2  -7   1   21.03    5.00
   2  -7   1   11.31    4.18
   2  -7   1   15.72    2.55
   2  -7   2 1259.77   32.75
   2  -7   2 1326.03   49.21
  -2   7  -2 1278.69   39.03
   2  -7   2 1319.70   45.17
  -2   7  -2 1444.82   47.11
   2  -7   2 1380.15   43.82
   2  -7   2 1345.18   45.30
  -2   7  -3   27.17    7.75
  -2   7  -3   19.09    5.31
   2  -7   3   21.88    3.89
   2  -7   3   14.63    2.09
   2  -7   3   20.78    6.35
   2  -7   3   24.55    6.69
   2  -7   3    7.59    6.61
  -2   7  -3   19.48    2.38
   2  -7   4  160.10    8.07
  -2   7  -4  149.46   13.60
  -2   7  -4  160.45    7.89
   2  -7   4  151.09   13.38
   2  -7   4  168.47   11.12
   2  -7   4  143.38   17.17
  -2   7  -5   52.01    9.06
  -2   7  -5   51.98    5.36
   2  -7   5   57.59    8.36
   2  -7   5   41.86    4.89
   2  -7   5   57.05    7.56
   2  -7   6  215.80   12.41
   2  -7   6  214.00   23.41
  -2   7  -6  218.02   18.70
  -2   7  -6  223.30   12.32
   2  -7   6  223.76   15.33
  -2   7  -7   90.19   13.37
   2  -7   7  107.65   18.09
  -2   7  -7   98.54    8.95
  -2   7  -8  540.52   33.48
  -2   7  -8  539.60   24.02
  -2   7  -9   58.70   12.23
   2  -7   9   77.60   16.86
  -2   7 -10  312.49   28.29
   2  -7  10  350.98   35.09
  -2   7 -11    7.39    8.73
   2  -6 -16   10.25   11.52
   2  -6 -15  248.36   30.89
   2  -6 -15  281.73   30.38
   2  -6 -14   28.22   13.36
   2  -6 -14   41.43   14.29
  -2   6  14   23.39    7.23
   2  -6 -13   98.23   18.95
   2  -6 -13  158.17   20.55
  -2   6  13  140.73   14.72
   2  -6 -12   -2.30    6.47
  -2   6  12    1.62    4.59
   2  -6 -12    2.89    7.85
  -2   6  12    4.48    3.53
  -2   6  11   11.94    4.65
   2  -6 -11   15.24    9.15
  -2   6  11   10.07    4.71
   2  -6 -11    7.87    5.95
  -2   6  10    1.63    1.60
   2  -6 -10   -1.42    6.55
  -2   6  10   -1.96    4.79
   2  -6 -10    4.60    7.34
   2  -6  -9   71.02   10.99
  -2   6   9   74.06    9.70
  -2   6   9   72.90    7.64
   2  -6  -9   64.20   12.62
  -2   6   9   65.71    8.25
   2  -6  -8  139.81   16.72
  -2   6   8  139.97   11.61
   2  -6  -8  164.24   14.49
  -2   6   7  650.12   21.86
  -2   6   7  634.34   25.91
   2  -6  -7  675.23   35.22
  -2   6   7  682.23   25.31
   2  -6  -7  675.31   27.99
  -2   6   7  706.85   26.97
  -2   6   6  196.37   11.56
  -2   6   6  208.61   13.67
   2  -6  -6  204.21   12.90
  -2   6   6  179.26    8.00
  -2   6   6  211.39   11.67
  -2   6   6  209.15   15.21
  -2   6   5 1413.60   38.12
  -2   6   5 1412.67   39.75
   2  -6  -5 1486.68   44.61
  -2   6   5 1375.61   41.46
  -2   6   5 1360.71   33.24
   2  -6  -5 1336.99   36.51
  -2   6   4  841.17   29.97
   2  -6  -4  831.66   30.64
  -2   6   4  807.29   28.29
  -2   6   4  795.04   28.71
   2  -6  -4  838.24   31.43
  -2   6   4  813.42   26.87
  -2   6   4  740.41   22.78
  -2   6   4  785.61   24.05
   2  -6  -4  797.52   21.72
  -2   6   3  781.72   27.89
   2  -6  -3  777.98   30.24
  -2   6   3  767.04   21.72
   2  -6  -3  706.39   17.75
  -2   6   3  703.40   23.40
  -2   6   3  752.62   28.01
  -2   6   3  742.43   23.53
   2  -6  -3  823.72   30.74
   2  -6  -2  365.46   18.51
  -2   6   2  353.28   17.51
  -2   6   2  359.18   12.32
   2  -6  -2  348.35   19.90
  -2   6   2  344.34   18.54
  -2   6   2  346.65   13.77
   2  -6  -2  357.13   10.77
   2  -6  -2  396.62   20.45
  -2   6   2  321.40   15.41
  -2   6   1  369.45   11.39
   2  -6  -1  384.42   17.12
  -2   6   1  359.28   17.59
   2  -6  -1  381.36   18.29
  -2   6   1  346.22   12.45
   2  -6  -1  356.60   20.70
   2  -6  -1  378.38   20.21
   2  -6  -1  351.18   13.04
   2  -6  -1  374.29   18.74
  -2   6   1  346.86   16.89
   2  -6  -1  341.17   11.46
   2  -6  -1  351.12   13.07
   2  -6   0  131.57   11.05
   2  -6   0  143.38    9.50
   2  -6   0  137.10   12.08
   2  -6   0  141.86   12.30
  -2   6   0  143.43   11.56
   2  -6   0  144.74   11.12
  -2   6   0  138.29    6.14
   2  -6   0  131.07   12.64
   2  -6   0  144.68   11.64
   2  -6   0  127.79    6.25
   2  -6   0  138.15    6.51
  -2   6  -1   61.73    6.20
   2  -6   1   55.64    7.44
   2  -6   1   52.89    8.58
   2  -6   1   58.66    7.17
   2  -6   1   61.90    9.15
   2  -6   1   53.11    3.63
   2  -6   1   69.16    8.55
   2  -6   1   67.34    9.28
  -2   6  -1   82.89    9.41
   2  -6   1   60.02    7.36
  -2   6  -1   52.85    3.33
   2  -6   1   58.30    3.82
   2  -6   1   54.47    4.26
   2  -6   2   20.70    5.31
  -2   6  -2   19.81    4.14
   2  -6   2   19.43    3.10
   2  -6   2   28.94    6.59
   2  -6   2   23.33    2.93
   2  -6   2   15.65    5.70
   2  -6   2   19.62    5.13
   2  -6   2   18.92    5.83
   2  -6   2   18.02    4.96
   2  -6   2   20.96    6.18
  -2   6  -2   17.75    2.19
   2  -6   2   22.19    2.43
  -2   6  -3  226.08    9.04
   2  -6   3  215.18    8.93
   2  -6   3  222.53   17.19
  -2   6  -3  217.01   14.21
   2  -6   3  228.47   18.84
   2  -6   3  219.97   15.28
   2  -6   3  236.58   18.52
   2  -6   3  212.86   11.36
   2  -6   4 1496.92   36.67
   2  -6   4 1476.40   41.05
  -2   6  -4 1489.15   46.98
   2  -6   4 1615.29   55.00
  -2   6  -4 1507.42   36.64
   2  -6   4 1601.97   57.51
   2  -6   4 1504.55   46.37
   2  -6   5  238.46   15.63
   2  -6   5  234.47   21.61
  -2   6  -5  258.88   12.50
   2  -6   5  248.00   12.38
  -2   6  -5  225.33   17.20
  -2   6  -6 1399.66   51.06
   2  -6   6 1463.44   41.04
  -2   6  -6 1519.95   41.25
   2  -6   6 1455.65   44.29
   2  -6   6 1531.74   61.57
  -2   6  -7   13.99    4.69
   2  -6   7    9.42    3.30
   2  -6   7    2.41    7.39
   2  -6   7   20.38    4.91
  -2   6  -7   16.13    6.66
  -2   6  -8  846.77   31.95
  -2   6  -8  791.65   40.46
   2  -6   8  885.25   49.14
  -2   6  -9    0.12    4.59
   2  -6   9   11.65   10.25
  -2   6  -9   -3.29    7.42
   2  -6  10   88.27   17.89
  -2   6 -10   87.13   15.20
   2  -6  11   21.04   11.79
  -2   6 -11   -2.58    7.53
   2  -5 -15   -6.96   12.78
  -2   5  15    7.90    7.45
   2  -5 -15   17.25   11.11
  -2   5  14    4.36    6.16
   2  -5 -14   -1.21    8.52
   2  -5 -13  134.91   21.81
   2  -5 -13  157.45   20.73
  -2   5  13  139.44   15.43
   2  -5 -12   28.19    9.93
   2  -5 -12   44.21   12.87
  -2   5  12   36.98    8.43
  -2   5  12   34.91    5.77
  -2   5  11  888.04   35.19
   2  -5 -11  831.89   47.31
  -2   5  11  848.74   29.71
   2  -5 -11  885.90   44.85
  -2   5  10   32.08    3.58
   2  -5 -10   49.16   12.43
   2  -5 -10   34.21    9.41
  -2   5  10   37.88    6.12
  -2   5   9 1330.08   44.43
  -2   5   9 1222.94   37.03
   2  -5  -9 1266.99   54.03
   2  -5  -9 1228.64   47.75
  -2   5   8   53.49    4.17
   2  -5  -8   53.86    9.20
  -2   5   8   45.75    6.17
   2  -5  -8   37.82    8.93
  -2   5   8   51.44    6.74
  -2   5   7  786.71   24.94
   2  -5  -7  789.05   32.06
  -2   5   7  768.30   22.18
  -2   5   7  748.25   27.28
  -2   5   6   95.73   10.14
  -2   5   6   98.11    7.38
  -2   5   6   98.56    8.52
   2  -5  -6   88.22    9.38
  -2   5   6   89.54    8.43
   2  -5  -6   88.55    7.30
  -2   5   5   36.44    6.26
  -2   5   5   41.94    5.16
   2  -5  -5   39.95    5.73
   2  -5  -5   32.94    3.77
   2  -5  -5   45.54    6.44
  -2   5   5   33.97    5.77
  -2   5   5   36.75    3.13
  -2   5   5   31.68    4.56
  -2   5   5   30.53    4.89
  -2   5   4  126.99   10.25
  -2   5   4  137.50    9.54
   2  -5  -4  126.63    8.18
   2  -5  -4  131.02    5.86
   2  -5  -4  131.18   10.72
  -2   5   4  131.29    9.98
  -2   5   4  135.51    8.81
  -2   5   4  126.25    6.61
  -2   5   3  154.23    8.14
   2  -5  -3  173.45   12.05
  -2   5   3  150.06   10.60
   2  -5  -3  162.85   11.83
  -2   5   3  145.86   10.51
  -2   5   3  141.44    9.22
  -2   5   3  166.75   11.33
   2  -5  -3  142.08    7.24
  -2   5   3  149.21    8.38
  -2   5   2  272.20   14.08
   2  -5  -2  271.16   14.82
   2  -5  -2  264.48   15.82
  -2   5   2  307.54   15.87
   2  -5  -2  291.56   16.15
   2  -5  -2  275.91   11.18
  -2   5   2  275.93   10.65
  -2   5   2  257.81   11.69
   2  -5  -2  253.12   12.47
  -2   5   2  272.03   12.31
   2  -5  -1 1651.74   43.27
  -2   5   1 1663.57   42.01
   2  -5  -1 1694.63   43.80
  -2   5   1 1591.34   42.41
   2  -5  -1 1579.72   35.72
  -2   5   1 1603.75   35.35
  -2   5   1 1672.25   43.77
   2  -5  -1 1635.59   47.90
  -2   5   1 1676.19   46.15
   2  -5  -1 1528.79   35.51
  -2   5   1 1554.48   36.93
   2  -5  -1 1685.32   46.94
   2  -5   0 1805.35   40.53
   2  -5   0 1821.23   39.82
  -2   5   0 1982.90   49.55
   2  -5   0 1972.88   52.08
  -2   5   0 1860.27   39.44
  -2   5   0 1814.00   48.22
   2  -5   0 1880.80   50.63
  -2   5   0 1933.48   49.27
   2  -5   0 1984.02   48.08
  -2   5   0 1801.88   39.56
   2  -5   0 1857.95   54.04
   2  -5   0 1905.51   49.36
   2  -5   0 1840.07   43.79
   2  -5   0 1842.70   40.39
   2  -5   1 4194.72   93.82
  -2   5  -1 4438.14   91.54
   2  -5   1 3943.61   80.73
   2  -5   1 4363.26   95.50
  -2   5  -1 4189.56   85.64
   2  -5   1 4238.40   89.41
   2  -5   1 4306.25   96.44
  -2   5  -1 4372.79   93.61
   2  -5   1 4248.16   89.63
  -2   5  -1 3986.81   78.75
   2  -5   1 3947.24   79.70
   2  -5   1 3910.18   79.49
   2  -5   1 4244.66   92.40
   2  -5   1 3993.80   97.16
  -2   5  -2 2642.42   61.72
   2  -5   2 2588.97   66.16
   2  -5   2 2737.33   67.08
   2  -5   2 2809.88   71.51
  -2   5  -2 2546.69   53.05
   2  -5   2 2539.78   53.22
   2  -5   2 2588.84   54.29
   2  -5   2 2679.99   70.84
  -2   5  -2 2827.66   63.80
   2  -5   2 2616.36   65.86
   2  -5   2 2557.77   56.10
   2  -5   2 2481.54   69.98
  -2   5  -2 2797.85   69.55
   2  -5   3  588.01   26.64
  -2   5  -3  543.66   22.72
   2  -5   3  616.17   26.21
   2  -5   3  582.40   28.81
   2  -5   3  526.94   23.33
   2  -5   3  574.67   27.93
  -2   5  -3  541.44   16.60
   2  -5   3  546.41   16.69
   2  -5   3  532.22   18.00
   2  -5   3  555.36   27.31
   2  -5   3  572.18   19.35
   2  -5   4  620.40   31.27
  -2   5  -4  701.89   21.21
   2  -5   4  654.35   31.10
  -2   5  -4  667.38   27.77
   2  -5   4  645.19   23.07
   2  -5   4  677.62   21.07
   2  -5   4  712.82   32.01
   2  -5   4  660.88   26.19
   2  -5   4  711.71   33.97
   2  -5   4  685.26   30.35
   2  -5   5  306.44   14.27
   2  -5   5  329.87   21.91
  -2   5  -5  295.26   19.07
   2  -5   5  324.48   23.85
  -2   5  -5  291.25   13.99
   2  -5   5  296.51   16.40
   2  -5   5  357.07   23.57
   2  -5   6   90.57    8.44
  -2   5  -6   87.39    8.41
   2  -5   6  111.88   15.27
  -2   5  -6   93.61   11.86
   2  -5   6   98.80    9.21
  -2   5  -7    5.65    5.33
   2  -5   7   10.98    3.65
  -2   5  -7   12.70    4.50
   2  -5   7   10.20    3.68
   2  -5   8  276.51   17.32
   2  -5   8  301.81   26.77
  -2   5  -8  268.51   22.53
  -2   5  -8  308.48   18.38
   2  -5   8  301.80   15.02
  -2   5  -9   83.05   10.57
   2  -5   9   83.15   16.82
  -2   5  -9   70.30   13.26
  -2   5 -10  374.18   23.14
   2  -5  10  397.36   33.72
  -2   5 -10  365.55   29.39
  -2   5 -11   99.03   13.12
   2  -5  11  102.97   18.71
  -2   5 -11   72.88   14.91
   2  -5  12  526.03   42.81
  -2   5 -12  467.84   36.97
  -2   4  15  264.09   24.37
   2  -4 -15  251.64   30.97
  -2   4  15  269.40   26.58
   2  -4 -15  253.43   31.33
  -2   4  14   66.19   12.66
   2  -4 -14   75.79   17.77
   2  -4 -14   78.44   17.00
   2  -4 -13  321.05   31.46
  -2   4  13  381.61   26.00
   2  -4 -13  360.65   31.98
   2  -4 -12   93.26   17.26
  -2   4  12   96.62   13.03
   2  -4 -12  109.81   17.27
  -2   4  11  430.81   24.81
   2  -4 -11  455.17   34.10
  -2   4  11  417.93   17.28
   2  -4 -11  450.83   31.66
  -2   4  10   -1.08    4.47
   2  -4 -10    1.77    6.93
  -2   4  10    4.32    3.37
  -2   4  10   -1.71    2.20
   2  -4 -10    6.49    6.57
   2  -4  -9    4.01    7.39
   2  -4  -9   -0.80    5.45
  -2   4   9    2.88    2.92
  -2   4   9   -0.39    2.50
  -2   4   8   -0.43    1.80
  -2   4   8    4.87    4.52
   2  -4  -8   -2.17    5.39
  -2   4   8   -1.94    3.29
   2  -4  -8   -1.32    6.39
  -2   4   8    0.63    1.28
  -2   4   7  250.83   13.52
  -2   4   7  282.31   14.54
  -2   4   7  268.15   10.14
  -2   4   7  246.56    8.73
   2  -4  -7  284.00   18.89
   2  -4  -7  267.41   16.32
  -2   4   6   31.04    3.73
   2  -4  -6   32.91    6.41
   2  -4  -6   31.82    5.18
  -2   4   6   38.57    5.09
  -2   4   6   40.81    6.10
  -2   4   6   33.24    4.99
  -2   4   5 3870.11   80.60
   2  -4  -5 3858.58   87.85
  -2   4   5 3980.96   84.96
  -2   4   5 4082.60   89.91
   2  -4  -5 3883.59   85.18
  -2   4   5 3717.14   84.35
   2  -4  -5 3715.33   81.87
  -2   4   5 4091.53   86.22
   2  -4  -4   54.57    4.55
  -2   4   4   64.55    7.34
  -2   4   4   49.71    5.23
   2  -4  -4   63.69    6.90
  -2   4   4   52.34    6.08
  -2   4   4   47.17    3.00
  -2   4   4   60.11    6.01
   2  -4  -4   53.51    5.90
  -2   4   4   56.33    5.63
  -2   4   3 5734.58  117.14
  -2   4   3 5949.54  118.96
  -2   4   3 5967.14  116.80
   2  -4  -3 5973.39  119.80
  -2   4   3 5761.61  118.01
   2  -4  -3 5528.70  108.82
   2  -4  -3 5468.75  112.27
  -2   4   3 5617.76  108.77
  -2   4   3 5804.27  113.82
   2  -4  -2  412.54   14.07
  -2   4   2  410.72   13.97
  -2   4   2  437.87   17.68
  -2   4   2  409.84   16.69
  -2   4   2  419.19   15.62
   2  -4  -2  426.97   18.57
   2  -4  -2  458.47   18.67
   2  -4  -2  388.99   12.82
   2  -4  -2  451.53   18.91
  -2   4   2  435.89   17.64
   2  -4  -2  415.96   14.70
  -2   4   2  410.49   14.06
   2  -4  -1  409.47   15.73
  -2   4   1  426.48   15.76
  -2   4   1  416.73   16.19
   2  -4  -1  413.44   16.73
   2  -4  -1  444.24   19.53
  -2   4   1  416.21   16.60
  -2   4   1  415.51   18.03
  -2   4   1  411.24   14.07
  -2   4   1  408.45   13.03
   2  -4  -1  385.36   12.98
   2  -4  -1  406.37   18.06
   2  -4   0  473.65   14.06
   2  -4   0  478.90   14.74
   2  -4   0  490.09   20.21
  -2   4   0  484.52   18.98
   2  -4   0  479.74   19.32
  -2   4   0  487.46   17.59
  -2   4   0  480.55   18.52
   2  -4   0  523.35   18.20
   2  -4   0  464.45   21.15
  -2   4   0  469.61   14.08
   2  -4   0  468.20   18.39
  -2   4   0  482.37   18.56
   2  -4   0  498.47   15.58
  -2   4   0  489.97   13.90
   2  -4   0  472.69   14.53
   2  -4   1   45.06    3.80
   2  -4   1   40.04    5.60
  -2   4  -1   46.50    5.60
  -2   4  -1   52.36    6.78
   2  -4   1   50.20    6.52
   2  -4   1   46.33    5.16
   2  -4   1   43.84    3.52
  -2   4  -1   49.82    3.58
  -2   4  -1   51.18    6.26
   2  -4   1   42.42    5.42
   2  -4   1   51.61    7.25
   2  -4   1   48.62    5.34
  -2   4  -1   50.82    4.87
   2  -4   1   48.34    3.82
  -2   4  -1   43.70    3.47
  -2   4  -2    1.50    2.55
   2  -4   2    1.49    1.42
  -2   4  -2    0.95    2.92
   2  -4   2   -0.84    2.90
  -2   4  -2    0.97    2.45
   2  -4   2   -0.49    2.61
   2  -4   2    2.47    3.17
  -2   4  -2    0.49    1.27
   2  -4   2    2.24    1.41
   2  -4   2   -0.03    2.86
   2  -4   2    1.34    2.67
   2  -4   2    0.86    1.43
  -2   4  -2    5.90    1.73
   2  -4   3   11.25    4.20
   2  -4   3    7.38    4.63
   2  -4   3    8.96    3.36
   2  -4   3    8.36    2.73
   2  -4   3    5.27    3.28
   2  -4   3    3.17    3.50
  -2   4  -3    5.72    3.20
   2  -4   3    5.46    2.54
   2  -4   3   10.61    2.24
  -2   4  -3   11.42    4.03
   2  -4   3    9.51    2.61
  -2   4  -3   18.67    3.00
   2  -4   4 1000.06   38.25
   2  -4   4  983.78   27.63
   2  -4   4  935.31   36.06
   2  -4   4 1078.20   36.61
   2  -4   4 1044.14   39.89
   2  -4   4  987.09   29.79
   2  -4   4  951.88   31.09
   2  -4   4 1029.51   37.72
  -2   4  -4  995.72   34.16
  -2   4  -4 1016.36   28.11
   2  -4   5 1069.71   41.10
   2  -4   5 1041.35   30.51
   2  -4   5 1012.45   38.58
   2  -4   5  962.22   31.57
   2  -4   5 1059.70   42.80
   2  -4   5 1136.61   40.00
   2  -4   5 1011.28   33.19
  -2   4  -5  978.15   36.60
   2  -4   5 1130.13   42.18
  -2   4  -5 1022.29   30.54
  -2   4  -6 1527.20   42.71
  -2   4  -6 1434.72   49.87
   2  -4   6 1561.73   42.92
   2  -4   6 1653.29   58.10
   2  -4   6 1499.58   42.09
   2  -4   6 1550.13   51.05
   2  -4   7  867.51   41.82
   2  -4   7  780.33   29.31
   2  -4   7  806.65   35.22
  -2   4  -7  789.51   36.36
  -2   4  -7  821.15   30.02
   2  -4   7  814.12   27.32
   2  -4   8  771.14   40.85
   2  -4   8  713.61   29.33
  -2   4  -8  686.94   35.76
   2  -4   8  739.61   24.72
  -2   4  -8  706.07   29.38
   2  -4   8  674.06   33.03
   2  -4   9  397.62   30.84
  -2   4  -9  431.47   29.36
  -2   4  -9  415.61   23.29
   2  -4  10  511.53   36.47
  -2   4 -10  440.93   31.65
  -2   4 -10  437.02   25.87
  -2   4 -11  109.89   14.06
  -2   4 -11  121.78   17.73
   2  -4  11  138.06   20.89
  -2   4 -12   11.35    6.56
   2  -4  12   20.64   10.94
  -2   4 -12    7.87    8.60
   2  -4  13    1.55    9.81
  -2   4 -13   11.80    9.90
  -2   3  15    4.99    8.47
   2  -3 -15   23.26   13.26
  -2   3  14    6.49    7.68
   2  -3 -14   -4.09    8.74
   2  -3 -14   -3.42    9.24
  -2   3  14   -1.44    6.91
  -2   3  13   22.96    9.44
   2  -3 -13   26.75   11.00
   2  -3 -13    5.09    8.60
   2  -3 -12   24.87    9.61
  -2   3  12   10.52    6.06
   2  -3 -12    8.14    8.33
   2  -3 -11  245.68   24.76
   2  -3 -11  241.55   24.42
  -2   3  11  269.67   20.65
  -2   3  10   31.52    7.70
   2  -3 -10   30.63    9.82
  -2   3  10   17.77    2.95
   2  -3 -10   20.48    9.24
  -2   3  10   29.99    4.73
  -2   3   9 1100.71   30.11
  -2   3   9 1129.19   40.27
   2  -3  -9 1114.94   47.37
   2  -3  -9 1090.31   49.04
  -2   3   9 1026.61   29.49
  -2   3   8  183.81   10.24
  -2   3   8  153.76    8.58
   2  -3  -8  186.93   17.50
   2  -3  -8  171.75   17.31
   2  -3  -7 2151.98   59.48
   2  -3  -7 2107.23   62.47
  -2   3   7 2098.65   48.75
  -2   3   6  433.47   16.78
  -2   3   6  477.24   19.27
   2  -3  -6  427.04   20.35
   2  -3  -6  446.86   22.95
  -2   3   6  414.81   12.20
  -2   3   5  896.36   27.04
   2  -3  -5  856.01   28.08
   2  -3  -5  886.10   31.40
  -2   3   5  936.84   30.47
  -2   3   5  901.08   26.59
  -2   3   4    1.08    1.92
   2  -3  -4    2.18    2.44
   2  -3  -4   -0.27    1.89
  -2   3   4    2.60    1.91
   2  -3  -4   -1.28    2.95
  -2   3   4    1.45    2.42
  -2   3   4    1.85    1.96
   2  -3  -3    2.51    2.43
   2  -3  -3    0.33    1.71
  -2   3   3   10.82    3.98
  -2   3   3    7.41    2.79
  -2   3   3    3.75    2.03
   2  -3  -3    6.29    2.70
  -2   3   3    5.80    2.73
  -2   3   3    3.57    2.33
  -2   3   2 5921.28  113.23
   2  -3  -2 6139.06  118.66
  -2   3   2 6106.84  117.83
   2  -3  -2 5689.74  116.80
  -2   3   2 6093.12  119.77
  -2   3   2 6158.40  120.87
   2  -3  -2 6160.43  122.03
  -2   3   2 6199.83  119.90
  -2   3   2 6037.55  120.46
   2  -3  -2 5908.67  112.92
   2  -3  -1   77.58    5.36
   2  -3  -1   79.03    5.88
  -2   3   1   79.66    5.76
  -2   3   1   75.58    5.15
   2  -3  -1   76.87    5.24
   2  -3  -1   81.12    6.95
  -2   3   1   86.79    5.70
  -2   3   1   86.19    6.44
   2  -3  -1   71.32    6.59
  -2   3   1   83.87    6.89
  -2   3   0   54.32    3.91
   2  -3   0   49.53    4.01
   2  -3   0   57.74    4.13
   2  -3   0   42.93    5.10
   2  -3   0   60.20    5.80
   2  -3   0   60.64    5.30
  -2   3   0   47.44    4.60
  -2   3   0   50.51    5.32
   2  -3   0   67.14    7.06
  -2   3   0   51.30    4.03
   2  -3   0   51.36    5.04
  -2   3   0   57.73    5.29
   2  -3   0   48.05    4.09
   2  -3   1 3801.90   80.45
  -2   3  -1 3797.27   79.14
  -2   3  -1 3764.20   73.48
   2  -3   1 3777.46   73.80
  -2   3  -1 3883.32   78.46
   2  -3   1 3825.02   77.22
   2  -3   1 3707.42   81.00
   2  -3   1 3717.01   76.02
   2  -3   1 3608.14   83.34
   2  -3   1 3651.92   78.10
   2  -3   1 3595.96   73.35
  -2   3  -1 3667.66   73.06
   2  -3   1 3682.82   73.18
  -2   3  -1 3647.31   72.78
  -2   3  -2   49.74    6.18
   2  -3   2   40.32    6.19
  -2   3  -2   47.11    3.92
   2  -3   2   51.45    6.74
  -2   3  -2   44.17    3.66
   2  -3   2   40.56    3.92
   2  -3   2   55.21    5.71
   2  -3   2   40.97    3.50
  -2   3  -2   51.90    5.42
   2  -3   2   53.58    5.79
   2  -3   2   39.47    5.16
   2  -3   2   44.93    4.10
   2  -3   3 8051.97  166.19
  -2   3  -3 8031.14  154.43
   2  -3   3 8072.59  155.43
   2  -3   3 7921.11  158.77
   2  -3   3 7915.54  153.99
   2  -3   3 8304.72  162.74
  -2   3  -3 8026.86  161.35
   2  -3   3 8420.66  164.64
   2  -3   3 7516.29  164.68
  -2   3  -3 8346.17  163.90
   2  -3   4  345.36   15.05
  -2   3  -4  336.70   13.87
   2  -3   4  339.14   13.78
   2  -3   4  306.92   17.65
  -2   3  -4  329.89   17.10
   2  -3   4  329.64   15.01
  -2   3  -4  319.13   17.00
   2  -3   4  352.13   19.10
   2  -3   4  328.03   18.78
   2  -3   5 2612.10   64.25
  -2   3  -5 2673.16   61.58
   2  -3   5 2568.15   60.79
   2  -3   5 2622.17   68.56
   2  -3   5 2741.34   72.05
  -2   3  -5 2553.82   68.43
   2  -3   5 2815.13   73.48
   2  -3   5 2610.91   61.00
  -2   3  -6  293.93   15.40
   2  -3   6  286.33   17.77
   2  -3   6  274.69   14.74
   2  -3   6  254.62   13.08
   2  -3   6  277.97   16.87
   2  -3   6  252.76   18.62
  -2   3  -6  274.07   18.55
   2  -3   6  262.12   19.55
  -2   3  -7   19.17    5.15
   2  -3   7    8.47    2.80
   2  -3   7   21.85    8.14
   2  -3   7   19.54    4.81
  -2   3  -7   12.57    6.64
   2  -3   7   11.79    4.71
  -2   3  -8   13.47    5.44
   2  -3   8    9.77    2.79
   2  -3   8    9.87    6.79
   2  -3   8   15.04    4.73
  -2   3  -8   12.96    7.09
   2  -3   8   22.84    6.55
   2  -3   9   62.15    9.14
   2  -3   9   54.28    5.64
  -2   3  -9   58.55   10.75
   2  -3   9   55.40   12.23
  -2   3  -9   61.03    9.35
  -2   3 -10   38.89   10.48
   2  -3  10   43.43   11.71
  -2   3 -10   55.66   10.00
  -2   3 -11  391.38   30.60
   2  -3  11  363.54   31.44
  -2   3 -11  339.76   23.79
  -2   3 -12  151.32   20.92
   2  -3  12  182.23   23.17
  -2   3 -12  132.33   16.11
  -2   3 -13  181.81   23.83
  -2   3 -13  167.88   18.72
   2  -3  13  154.81   22.51
  -2   3 -14  162.96   19.97
  -2   2  15   61.57   15.27
  -2   2  14  271.10   27.23
   2  -2 -14  271.38   30.64
   2  -2 -14  322.69   32.10
  -2   2  14  259.14   25.71
   2  -2 -13  120.28   19.40
  -2   2  13  127.87   17.63
   2  -2 -13  133.37   20.88
   2  -2 -12  464.65   35.35
  -2   2  12  567.57   33.53
   2  -2 -12  511.17   37.50
   2  -2 -11  395.39   31.40
   2  -2 -11  417.45   32.12
  -2   2  11  426.26   27.49
   2  -2 -10  369.48   28.33
   2  -2 -10  364.69   28.24
  -2   2  10  361.78   23.76
  -2   2  10  341.58   16.56
  -2   2  10  325.13    9.81
   2  -2  -9   79.89   12.73
  -2   2   9   77.08    5.05
  -2   2   9   99.64   12.07
   2  -2  -9   85.76   13.51
  -2   2   9   78.23    7.31
   2  -2  -8  122.56   14.61
  -2   2   8  110.53    8.11
   2  -2  -8  100.42   13.43
   2  -2  -8  124.87   14.07
  -2   2   8  117.51    6.44
  -2   2   8  124.14   12.60
   2  -2  -7   23.24    6.97
   2  -2  -7   22.65    5.73
   2  -2  -7   23.94    6.70
  -2   2   7   26.53    3.78
  -2   2   7   23.72    5.86
  -2   2   7   25.13    3.34
  -2   2   6   46.41    4.29
  -2   2   6   56.27    7.31
   2  -2  -6   63.27    8.46
  -2   2   6   55.87    5.00
   2  -2  -6   58.33    9.14
   2  -2  -5 1524.48   43.06
  -2   2   5 1396.79   32.09
  -2   2   5 1611.30   41.53
  -2   2   5 1452.67   35.62
   2  -2  -5 1525.97   45.79
  -2   2   5 1657.11   45.24
  -2   2   4  162.17    9.83
  -2   2   4  187.53   11.46
   2  -2  -4  168.46   11.63
  -2   2   4  157.62    8.41
   2  -2  -4  165.11    8.28
   2  -2  -4  154.62   10.01
  -2   2   3 4796.19   99.01
   2  -2  -3 4795.07   99.74
   2  -2  -3 5010.24   98.76
  -2   2   3 4887.90   98.58
  -2   2   3 5202.95  102.32
   2  -2  -3 4859.31  102.71
  -2   2   3 5054.12  101.36
   2  -2  -2 4291.30   87.22
   2  -2  -2 4497.67   89.59
  -2   2   2 4311.60   88.52
   2  -2  -2 4466.83   89.77
  -2   2   2 4316.27   88.75
   2  -2  -2 4426.35   89.21
  -2   2   2 4437.01   89.14
   2  -2  -1 5803.05  112.94
  -2   2   1 5750.95  112.02
  -2   2   1 5671.16  110.50
   2  -2  -1 5727.06  111.07
   2  -2  -1 5646.99  107.39
   2  -2  -1 5732.23  112.99
  -2   2   1 5675.82  112.59
  -2   2   1 5694.37  111.42
   2  -2   0  436.73   13.86
  -2   2   0  440.88   13.37
   2  -2   0  463.38   14.18
   2  -2   0  462.96   14.11
  -2   2   0  439.07   13.60
   2  -2   0  457.37   15.67
  -2   2   0  453.96   13.32
   2  -2   0  439.43   13.52
   2  -2   0  450.36   14.07
  -2   2   0  435.23   13.68
  -2   2  -1 3758.93   76.59
   2  -2   1 3949.97   77.03
   2  -2   1 3869.04   83.77
   2  -2   1 3775.37   80.46
  -2   2  -1 3979.25   77.27
   2  -2   1 4079.20   77.54
  -2   2  -1 3787.74   78.52
   2  -2   1 3916.19   79.21
   2  -2   1 3948.00   79.00
   2  -2   1 3990.23   77.27
  -2   2  -1 3974.15   77.06
   2  -2   1 4054.63   77.89
  -2   2  -1 4024.47   77.42
   2  -2   2  189.18    9.30
  -2   2  -2  183.20    7.59
  -2   2  -2  162.80    7.53
   2  -2   2  176.49   10.76
   2  -2   2  170.50    7.87
   2  -2   2  176.98    9.11
  -2   2  -2  177.11    9.26
   2  -2   2  178.18    9.60
   2  -2   2  173.86    7.98
  -2   2  -2  180.20   10.42
   2  -2   2  164.95    7.44
   2  -2   3   63.25    6.61
  -2   2  -3   62.08    6.29
   2  -2   3   45.70    6.14
   2  -2   3   51.94    6.29
   2  -2   3   59.95    5.20
  -2   2  -3   56.37    4.93
   2  -2   3   55.37    5.08
  -2   2  -3   57.75    4.84
   2  -2   3   53.63    4.58
  -2   2  -3   59.88    6.42
  -2   2  -4   31.01    5.15
   2  -2   4   24.37    4.58
  -2   2  -4   31.87    4.29
   2  -2   4   33.89    4.83
   2  -2   4   28.78    5.62
   2  -2   4   28.01    5.34
  -2   2  -4   33.69    5.54
   2  -2   4   34.58    4.25
   2  -2   5  301.49   16.36
  -2   2  -5  326.05   15.06
   2  -2   5  324.64   18.12
   2  -2   5  307.27   15.73
  -2   2  -5  313.53   15.41
   2  -2   5  307.89   14.42
  -2   2  -5  308.49   17.78
   2  -2   6   12.35    3.02
   2  -2   6    9.44    4.51
   2  -2   6   10.25    4.33
  -2   2  -6    9.80    3.90
   2  -2   6    5.85    4.20
   2  -2   6    8.15    3.63
  -2   2  -6    8.81    4.17
   2  -2   7 1593.74   52.41
   2  -2   7 1569.42   47.00
   2  -2   7 1734.81   57.00
  -2   2  -7 1612.16   47.06
   2  -2   7 1696.35   46.93
   2  -2   7 1541.83   39.58
  -2   2  -7 1539.59   52.22
   2  -2   8  126.24   14.96
  -2   2  -8  114.81   11.52
   2  -2   8  118.15   11.26
   2  -2   8  118.10   11.12
   2  -2   8  118.41    8.15
  -2   2  -8  116.51   14.02
  -2   2  -9 1224.40   50.51
  -2   2  -9 1198.43   44.15
   2  -2   9 1263.38   42.38
   2  -2   9 1305.60   33.98
   2  -2  10   12.28    7.67
   2  -2  10   11.10    2.64
  -2   2 -10   18.53    7.84
  -2   2 -10    5.20    5.56
   2  -2  11 1071.42   51.27
  -2   2 -11  937.11   42.00
  -2   2 -11 1019.61   49.87
   2  -2  12   27.59   10.64
  -2   2 -12   17.41    7.94
  -2   2 -12   21.71    8.84
   2  -2  13  155.52   21.46
  -2   2 -13   94.07   14.80
  -2   2 -13  147.94   20.86
  -2   2 -14    6.00    7.37
  -2   2 -14    6.09    8.82
  -2   2 -15   -5.26    9.00
  -2   1  15    1.70    9.66
   2  -1 -14  103.25   19.60
  -2   1  14   81.14   15.44
   2  -1 -14   89.72   20.08
  -2   1  14  123.57   19.00
   2  -1 -13   -5.20    7.76
  -2   1  13   -1.50    6.45
  -2   1  13   -2.06    7.61
   2  -1 -13   -8.09    8.56
   2  -1 -12   25.29   10.46
   2  -1 -12   -2.44    8.77
  -2   1  12    8.87    7.71
   2  -1 -11   -2.74    8.06
   2  -1 -11    5.77    7.82
  -2   1  11  -15.16    8.58
  -2   1  10  181.96   13.04
  -2   1  10  162.82   17.00
   2  -1 -10  206.39   21.52
   2  -1 -10  200.68   20.61
   2  -1  -9  228.41   20.97
  -2   1   9  232.75   14.22
  -2   1   9  258.62   11.90
   2  -1  -9  237.59   22.08
  -2   1   9  290.71   21.15
   2  -1  -8  643.92   34.39
  -2   1   8  688.55   31.30
  -2   1   8  592.91   22.98
   2  -1  -8  653.33   34.36
   2  -1  -7  115.82   13.25
   2  -1  -7  122.37   14.00
  -2   1   7  103.41    8.29
   2  -1  -7  125.79   13.99
  -2   1   7  120.58   12.34
   2  -1  -6 3010.06   77.52
   2  -1  -6 2928.12   78.63
   2  -1  -5 2177.94   58.22
  -2   1   5 2258.65   56.73
  -2   1   5 2051.33   47.12
   2  -1  -5 2165.81   60.28
   2  -1  -4 1090.40   33.49
   2  -1  -4 1055.63   24.40
  -2   1   4 1164.39   33.12
  -2   1   4 1014.45   25.11
   2  -1  -4 1078.11   35.25
  -2   1   4 1176.25   35.29
  -2   1   3  514.27   18.40
   2  -1  -3  489.82   18.69
  -2   1   3  517.55   19.86
   2  -1  -3  503.67   20.34
   2  -1  -3  510.03   14.53
   2  -1  -2   85.77    6.41
  -2   1   2   86.56    6.54
  -2   1   2   94.43    7.04
   2  -1  -2   78.81    6.70
   2  -1  -2   91.18    5.34
   2  -1  -1  628.06   18.70
   2  -1  -1  607.85   16.90
   2  -1  -1  615.43   18.83
   2  -1  -1  628.85   18.11
   2  -1   0   57.49    4.37
   2  -1   0   54.99    4.08
   2  -1   1 2366.22   46.28
  -2   1  -1 2413.46   47.49
   2  -1   1 2351.98   47.48
  -2   1  -1 2466.31   49.25
   2  -1   1 2442.50   49.12
  -2   1  -1 2365.08   49.49
   2  -1   1 2392.15   49.40
  -2   1  -1 2313.46   46.00
   2  -1   1 2461.96   49.20
  -2   1  -2   99.76    5.44
   2  -1   2   82.83    5.22
   2  -1   2   82.76    5.22
   2  -1   2   94.47    5.66
  -2   1  -2   85.04    6.50
  -2   1  -2   86.72    5.23
  -2   1  -2   92.35    5.75
  -2   1  -3 4795.46   95.48
   2  -1   3 4752.38   95.82
  -2   1  -3 4796.61   94.90
   2  -1   3 4709.03   94.96
  -2   1  -3 4927.74   97.78
  -2   1  -3 4689.15   98.51
   2  -1   4  102.68    8.08
   2  -1   4  105.70    7.87
  -2   1  -4  107.82    7.60
   2  -1   4  111.59    7.50
  -2   1  -4  116.42    8.05
  -2   1  -4  114.09    9.29
   2  -1   5 6012.62  129.01
   2  -1   5 6591.67  132.58
  -2   1  -5 6311.62  130.39
  -2   1  -5 6259.02  135.26
  -2   1  -5 6533.81  128.77
   2  -1   5 6619.07  129.97
  -2   1  -6   20.10    4.46
  -2   1  -6   20.71    5.45
   2  -1   6   21.48    4.51
   2  -1   6   25.72    5.03
  -2   1  -6   25.67    4.17
   2  -1   6   21.46    4.24
   2  -1   7 1642.47   50.30
   2  -1   7 1578.94   44.36
   2  -1   7 1810.57   55.50
   2  -1   7 1678.67   47.69
  -2   1  -7 1668.24   48.56
   2  -1   7 1725.24   51.66
  -2   1  -7 1604.92   52.77
   2  -1   8   -1.01    3.47
   2  -1   8    6.57    5.94
  -2   1  -8   15.48    5.06
  -2   1  -8    3.47    4.88
   2  -1   8   13.59    4.89
  -2   1  -9   87.16   12.65
  -2   1  -9   94.30   11.16
   2  -1   9  110.10   14.09
   2  -1  10   -1.56    2.27
  -2   1 -10   -5.82    5.71
   2  -1  10   -6.92    7.82
  -2   1 -10   -4.35    5.81
  -2   1 -11   10.65    8.27
   2  -1  11   20.27    8.13
  -2   1 -11   15.49    6.10
  -2   1 -12   59.05   13.27
  -2   1 -12   62.66   12.11
   2  -1  12   60.96   13.12
  -2   1 -13  220.10   21.97
  -2   1 -13  216.70   25.03
   2  -1  13  198.93   22.87
   2  -1  14   -2.56    8.70
  -2   1 -14   -4.68    7.86
  -2   1 -14    1.49    8.55
  -2   1 -15  226.91   24.71
   2  -1  15  285.26   30.28
  -2   1 -16   -3.19    9.59
  -2   0  14  146.14   21.78
   2   0 -14  127.23   21.14
  -2   0  14  118.11   18.40
   2   0 -13    6.48    9.96
  -2   0  13   10.91   10.52
  -2   0  13   -2.93    7.03
   2   0 -13    3.73    8.21
  -2   0  12  592.39   38.72
  -2   0  12  616.10   37.91
   2   0 -12  676.52   44.47
   2   0 -12  575.23   38.51
   2   0 -11   64.08   13.14
   2   0 -11   55.52   13.64
  -2   0  11   57.98   12.18
  -2   0  10  551.01   33.38
   2   0 -10  496.39   34.69
   2   0 -10  518.04   33.16
  -2   0   9   12.95    6.24
  -2   0   9   21.31    4.10
   2   0  -9   19.28    6.97
  -2   0   9   23.92    5.38
   2   0  -9   23.19    8.67
   2   0  -8  323.42   23.27
  -2   0   8  312.17   22.31
   2   0  -8  330.99   24.82
  -2   0   8  286.54   16.57
   2   0  -7    6.43    6.34
  -2   0   7    2.18    3.60
   2   0  -7   -6.05    7.37
  -2   0   7    0.18    4.88
  -2   0   6   11.11    3.61
   2   0  -6    6.79    5.30
  -2   0   6    3.21    4.59
   2   0  -6    4.48    5.01
  -2   0   6    8.07    5.48
   2   0  -5  237.29   16.20
   2   0  -5  257.12   17.57
  -2   0   5  229.22   11.69
   2   0  -4  626.04   26.11
   2   0  -4  611.31   25.06
   2   0  -4  644.62   20.46
  -2   0   4  588.20   19.02
  -2   0   4  632.90   24.60
   2   0  -3  778.28   17.27
  -2   0   3  789.21   26.19
  -2   0   3  785.21   25.10
   2   0  -3  779.88   27.48
  -2   0   3  826.92   26.38
  -2   0   3  742.22   20.52
   2   0  -3  817.86   21.99
   2   0  -3  791.77   26.74
   2   0  -2   59.65    3.42
  -2   0   2   61.44    5.87
   2   0  -2   59.99    4.20
   2   0  -2   63.15    6.19
  -2   0   2   62.98    6.00
   2   0  -2   62.41    6.49
   2   0  -1 1857.52   42.52
  -2   0   1 1867.90   43.03
   2   0  -1 1862.65   43.36
   2   0  -1 1927.71   42.17
   2   0  -1 1853.31   43.87
   2   0   0 8144.55  151.40
   2   0   0 7893.04  151.82
  -2   0  -1 3589.22   70.80
   2   0   1 3531.10   70.23
   2   0   1 3584.76   70.41
  -2   0  -2 2845.31   57.95
   2   0   2 2804.34   57.36
   2   0   2 2803.26   57.57
   2   0   3  218.74    9.67
  -2   0  -3  210.45    9.35
  -2   0  -3  200.63   10.08
   2   0   3  219.50   10.01
  -2   0  -3  225.90    9.97
  -2   0  -4  999.28   26.12
   2   0   4 1019.43   28.86
  -2   0  -4  993.34   28.29
  -2   0  -4  969.33   29.80
   2   0   4 1003.95   27.67
   2   0   5  276.10   13.46
  -2   0  -5  254.97   14.75
   2   0   5  273.31   14.29
  -2   0  -5  272.89   13.96
  -2   0  -5  272.52   11.54
  -2   0  -6  331.19   16.82
   2   0   6  316.41   16.08
   2   0   6  322.55   17.47
  -2   0  -6  310.33   18.08
  -2   0  -6  314.48   12.79
  -2   0  -7  204.20   15.89
  -2   0  -7  208.71   14.39
   2   0   7  231.17   14.50
   2   0   7  209.10   15.60
   2   0   8   51.80    8.27
  -2   0  -8   36.96    7.00
   2   0   8   45.62    7.16
   2   0   8   34.43    8.10
  -2   0  -8   43.06    8.91
  -2   0  -9 1359.14   47.98
  -2   0  -9 1414.40   52.75
   2   0   9 1389.83   46.80
   2   0  10  228.73   20.02
  -2   0 -10  182.58   18.74
  -2   0 -10  177.39   16.81
   2   0  11 1363.60   53.81
  -2   0 -11 1252.95   50.07
  -2   0 -11 1282.92   55.44
  -2   0 -12   -7.57    8.41
  -2   0 -12   18.50    8.46
   2   0  12    1.75    6.53
   2   0  13  302.10   26.85
  -2   0 -13  250.75   23.46
  -2   0 -13  306.95   28.85
  -2   0 -14    9.48    7.24
   2   0  14   10.25    9.31
  -2   0 -14   10.96    9.64
  -2   0 -15   20.13   10.12
   2   0  15   48.18   13.68
  -2   0 -15   40.05   12.98
  -2   0 -16   19.54   10.21
   2   1 -14  165.46   23.46
  -2  -1  14  164.85   21.80
  -2  -1  13   55.11   16.06
   2   1 -13   67.26   16.78
   2   1 -13   39.01   12.78
  -2  -1  13   67.75   14.83
  -2  -1  12  152.10   20.95
   2   1 -12  173.53   23.35
   2   1 -12  136.90   19.08
  -2  -1  12  149.30   19.29
  -2  -1  11   -5.61    9.03
   2   1 -11    8.02    7.48
   2   1 -11    9.14    7.24
  -2  -1  11   13.49    8.13
  -2  -1  10   -5.58    8.95
   2   1 -10    4.34    7.79
   2   1 -10   -1.25    6.86
  -2  -1  10   -9.49    6.26
   2   1  -9   -1.81    6.38
   2   1  -9    7.16    7.19
  -2  -1   9    4.12    3.21
  -2  -1   9    8.69    4.11
  -2  -1   9    1.67    6.82
   2   1  -8  394.43   25.56
  -2  -1   8  413.88   21.55
  -2  -1   8  372.61   18.31
   2   1  -8  401.65   28.14
  -2  -1   8  440.31   27.77
   2   1  -7   23.81    8.31
  -2  -1   7   22.58    5.03
   2   1  -7   24.27    6.66
  -2  -1   7   21.23    6.18
   2   1  -6 1446.45   48.30
  -2  -1   6 1354.11   41.31
   2   1  -6 1451.21   51.29
  -2  -1   6 1536.80   50.35
   2   1  -5  132.64   13.25
   2   1  -5  120.54   12.32
  -2  -1   5  111.47    9.07
   2   1  -4 1637.37   48.67
  -2  -1   4 1520.23   40.77
   2   1  -4 1655.63   42.53
   2   1  -4 1537.74   47.91
   2   1  -3   49.27    6.71
  -2  -1   3   53.83    6.90
  -2  -1   3   56.88    5.44
   2   1  -3   49.49    5.48
   2   1  -3   54.25    7.07
  -2  -1   3   59.04    6.24
  -2  -1   3   47.09    5.79
   2   1  -2  477.15   19.18
   2   1  -2  443.68   15.76
   2   1  -2  454.34   19.27
  -2  -1   2  478.96   17.19
  -2  -1   2  479.29   17.54
   2   1  -1  166.10    9.58
   2   1  -1  157.40    9.61
  -2  -1   1  160.76    8.37
   2   1  -1  165.54    8.30
   2   1  -1  154.86    7.55
  -2  -1   1  160.15    8.25
   2   1  -1  156.06    8.05
   2   1   0    4.71    1.92
   2   1   0    7.85    1.83
   2   1   0    7.77    2.51
  -2  -1   0    7.86    1.90
   2   1   0    6.92    1.92
  -2  -1   0    6.63    1.70
   2   1   0    7.08    1.73
  -2  -1  -1   26.56    2.86
   2   1   1   26.98    2.67
  -2  -1  -1   26.97    2.77
   2   1   1   24.83    2.68
  -2  -1  -1   25.25    2.55
   2   1   2  901.68   21.60
  -2  -1  -2  849.99   18.80
   2   1   2  887.25   21.97
  -2  -1  -2  890.67   22.32
  -2  -1  -3 1305.54   32.18
   2   1   3 1371.04   31.93
   2   1   3 1333.88   31.93
   2   1   3 1266.62   27.90
  -2  -1  -4 1036.12   29.22
   2   1   4 1045.82   28.47
  -2  -1  -4  977.61   29.10
   2   1   4 1067.35   29.15
  -2  -1  -5 1049.79   31.98
   2   1   5 1089.10   32.57
   2   1   5 1047.02   31.12
  -2  -1  -5 1089.06   33.36
   2   1   5 1088.43   32.25
  -2  -1  -5 1069.30   25.97
   2   1   6 1752.67   46.88
  -2  -1  -6 1789.43   39.04
  -2  -1  -6 1656.34   47.43
   2   1   6 1749.27   48.66
  -2  -1  -6 1670.34   49.05
   2   1   6 1828.74   49.16
  -2  -1  -7 1280.53   30.25
  -2  -1  -7 1275.68   43.03
  -2  -1  -7 1300.37   41.46
   2   1   7 1368.39   43.31
  -2  -1  -8  663.24   31.23
   2   1   8  712.80   31.23
  -2  -1  -8  684.29   29.79
   2   1   8  708.33   31.14
  -2  -1  -9  312.10   22.29
  -2  -1  -9  321.74   21.10
   2   1   9  347.54   21.77
  -2  -1 -10  237.28   20.86
   2   1  10  250.46   19.46
  -2  -1 -10  204.93   18.15
  -2  -1 -11   -8.62    7.18
  -2  -1 -11   -0.49    6.51
   2   1  11    0.97    6.04
  -2  -1 -12   19.35    8.91
   2   1  12   20.17    7.96
  -2  -1 -12   20.98    8.29
   2   1  13  188.60   20.11
  -2  -1 -13  195.15   20.84
  -2  -1 -13  211.03   24.06
   2   1  14   -6.54    8.13
  -2  -1 -14   -4.38    7.17
  -2  -1 -14    1.34    7.92
   2   1  15  213.90   23.72
  -2  -1 -15  197.01   23.15
  -2  -1 -15  222.62   27.06
  -2  -1 -16   51.63   14.64
   2   1  16   65.93   15.91
   2   2 -13   37.27   11.16
  -2  -2  13   18.68    8.38
   2   2 -12  186.92   24.77
  -2  -2  12  187.18   23.99
  -2  -2  12  202.20   21.87
   2   2 -12  151.40   20.25
  -2  -2  11  147.56   21.25
  -2  -2  11  129.53   17.33
   2   2 -11  133.93   17.83
   2   2 -11  123.70   19.53
  -2  -2  10  764.80   43.69
   2   2 -10  621.08   36.46
  -2  -2  10  726.71   38.33
   2   2 -10  698.68   43.35
   2   2  -9  135.55   18.09
  -2  -2   9  131.98   17.31
   2   2  -9  115.26   14.73
  -2  -2   9  137.47   15.45
  -2  -2   8  710.51   34.33
   2   2  -8  716.50   35.01
   2   2  -8  721.86   39.10
  -2  -2   8  675.27   28.02
  -2  -2   8  733.08   39.12
   2   2  -7  183.67   18.55
  -2  -2   7  192.18   18.37
  -2  -2   7  171.67   14.16
  -2  -2   7  162.18   15.19
   2   2  -7  161.80   15.26
   2   2  -6  726.73   35.01
  -2  -2   6  695.30   28.84
  -2  -2   6  733.44   31.31
   2   2  -6  685.15   30.90
  -2  -2   6  760.15   35.35
  -2  -2   5    9.61    5.25
  -2  -2   5   -1.28    5.46
   2   2  -5    5.11    5.20
   2   2  -5    0.69    4.75
  -2  -2   5    3.26    3.32
  -2  -2   5    1.37    3.65
   2   2  -4  337.09   17.15
  -2  -2   4  317.06   16.94
   2   2  -4  322.38   19.57
   2   2  -4  324.05   19.65
  -2  -2   4  312.93   16.24
  -2  -2   3    2.20    2.26
  -2  -2   3    2.16    2.16
   2   2  -3    1.80    2.93
   2   2  -3    0.93    2.86
  -2  -2   3    3.50    2.57
   2   2  -3    3.55    3.73
  -2  -2   2  788.71   24.89
  -2  -2   2  843.61   25.26
   2   2  -2  816.86   25.48
   2   2  -2  801.76   28.22
  -2  -2   2  813.01   28.93
   2   2  -2  818.13   28.48
  -2  -2   1  398.01   17.10
   2   2  -1  397.70   16.74
   2   2  -1  381.15   13.45
  -2  -2   1  381.16   13.96
   2   2  -1  370.76   14.46
   2   2  -1  386.79   16.86
  -2  -2   1  373.06   13.92
   2   2   0 6254.82  120.77
  -2  -2   0 6511.70  121.01
  -2  -2   0 6223.13  121.06
   2   2   0 6226.05  120.86
  -2  -2   0 6226.58  121.22
   2   2   0 6270.15  120.77
   2   2   0 6383.92  125.83
   2   2   0 6357.18  125.32
  -2  -2   0 6262.75  125.38
   2   2   1  693.20   18.12
  -2  -2  -1  725.49   18.16
   2   2   1  718.94   18.04
  -2  -2  -1  701.25   17.87
   2   2   1  683.07   20.82
   2   2   1  690.04   17.71
   2   2   1  728.34   20.42
  -2  -2  -1  690.07   17.88
   2   2   1  728.73   18.57
  -2  -2  -1  703.56   18.43
  -2  -2  -2 9842.59  184.08
   2   2   2 9585.39  183.99
  -2  -2  -2 9850.64  183.05
   2   2   2 9966.44  183.28
  -2  -2  -2 9821.10  183.61
   2   2   2 9999.00  184.75
  -2  -2  -2 9767.40  184.72
  -2  -2  -3  146.06    7.63
   2   2   3  144.75    7.72
   2   2   3  149.34    7.22
  -2  -2  -3  151.39    7.12
   2   2   3  149.68    6.83
  -2  -2  -3  143.34    7.97
  -2  -2  -4  599.69   20.41
   2   2   4  615.14   18.99
   2   2   4  590.21   19.46
  -2  -2  -4  580.35   17.56
   2   2   4  576.06   17.39
  -2  -2  -5 1037.05   31.45
   2   2   5 1012.68   27.72
   2   2   5 1054.55   30.03
  -2  -2  -5  998.16   30.35
   2   2   5 1004.71   29.98
  -2  -2  -6    8.78    3.91
   2   2   6    5.26    3.02
  -2  -2  -6    4.63    3.71
  -2  -2  -7   15.25    4.59
  -2  -2  -7    7.89    3.90
  -2  -2  -7   14.30    1.83
  -2  -2  -8  456.73   24.75
   2   2   8  500.77   25.36
  -2  -2  -8  493.12   24.97
   2   2   9  243.29   16.77
  -2  -2  -9  203.94   17.05
  -2  -2  -9  188.73   16.96
   2   2  10  684.44   31.56
  -2  -2 -10  636.62   32.86
  -2  -2 -10  697.49   35.54
   2   2  11  352.13   23.47
  -2  -2 -11  360.58   25.34
  -2  -2 -11  340.49   25.94
   2   2  12  418.83   26.82
  -2  -2 -12  409.02   28.90
  -2  -2 -12  423.66   30.83
  -2  -2 -13  395.97   29.79
   2   2  13  445.41   29.14
   2   2  13  429.42   16.83
  -2  -2 -13  429.51   32.73
  -2  -2 -14  200.59   23.16
  -2  -2 -14  193.34   23.48
   2   2  14  196.51   20.88
  -2  -2 -15   84.30   17.82
   2   2  15   76.92   14.22
  -2  -2 -15   55.60   14.05
  -2  -2 -16   30.94   12.00
   2   2  16   25.45   10.69
  -2  -2 -16   27.81   12.33
   2   2  17  -18.10   10.70
  -2  -3  12  122.92   21.00
   2   3 -12  108.40   16.14
  -2  -3  12  129.74   18.00
  -2  -3  11   82.10   17.07
  -2  -3  11   79.25   13.69
   2   3 -11   66.94   12.65
   2   3 -11   74.84   16.17
  -2  -3  10   15.03    8.11
   2   3 -10   14.21    7.08
  -2  -3  10   13.26    7.08
   2   3 -10   11.33    8.03
  -2  -3   9    3.65    7.94
  -2  -3   9   -0.02    5.02
   2   3  -9    4.25    6.48
   2   3  -9   -0.97    7.69
  -2  -3   8   74.56   11.14
   2   3  -8   74.06   11.31
   2   3  -8   69.03   12.53
  -2  -3   8   62.48    9.08
  -2  -3   8   77.24   14.15
   2   3  -7  207.37   17.03
  -2  -3   7  204.21   17.12
  -2  -3   7  238.05   21.97
   2   3  -7  196.82   19.48
  -2  -3   7  185.50   14.69
  -2  -3   6 1055.40   45.42
  -2  -3   6 1002.54   38.36
   2   3  -6  979.01   43.11
   2   3  -6 1029.64   38.34
  -2  -3   6 1035.68   38.76
  -2  -3   5  467.92   27.17
   2   3  -5  431.85   21.81
  -2  -3   5  430.67   21.89
  -2  -3   5  393.81   21.53
   2   3  -5  432.79   25.48
  -2  -3   4 1872.63   50.81
  -2  -3   4 1772.32   50.91
   2   3  -4 1919.73   58.64
   2   3  -4 1758.64   55.86
  -2  -3   4 1987.12   60.28
  -2  -3   4 1771.67   51.73
   2   3  -3    9.56    3.70
  -2  -3   3    5.70    2.73
  -2  -3   3   17.09    4.19
   2   3  -3    5.83    3.43
   2   3  -3   16.83    5.08
  -2  -3   3   12.36    5.50
   2   3  -3   16.19    2.09
  -2  -3   2 2760.11   61.04
  -2  -3   2 2623.72   61.62
   2   3  -2 2716.35   67.95
  -2  -3   2 2724.62   69.20
   2   3  -2 2682.86   66.93
   2   3  -2 2614.84   54.56
   2   3  -2 2851.42   65.22
   2   3  -1   23.62    3.90
  -2  -3   1   16.46    2.97
  -2  -3   1   13.44    2.89
   2   3  -1   20.02    4.37
   2   3  -1   17.53    3.79
  -2  -3   1   22.87    5.01
  -2  -3   1   20.75    4.46
  -2  -3   1   16.54    2.81
  -2  -3   0 2145.79   48.85
   2   3   0 2227.97   51.11
  -2  -3   0 2097.57   51.35
   2   3   0 2000.01   44.85
  -2  -3   0 2160.12   45.18
   2   3   0 2108.17   44.91
  -2  -3   0 2138.55   45.87
   2   3   0 2112.59   45.14
  -2  -3   0 2101.04   52.11
   2   3   0 2120.71   51.64
   2   3   1  449.70   13.56
  -2  -3  -1  452.75   13.68
  -2  -3  -1  458.38   15.39
   2   3   1  472.91   16.42
   2   3   1  470.45   13.31
  -2  -3  -1  473.83   13.40
   2   3   1  459.26   16.75
  -2  -3  -1  455.52   17.18
  -2  -3  -1  461.35   13.33
   2   3   1  453.45   13.43
   2   3   1  456.51   15.19
  -2  -3  -2   32.24    4.21
   2   3   2   22.39    2.75
  -2  -3  -2   26.91    2.93
   2   3   2   28.20    3.64
  -2  -3  -2   31.49    2.79
   2   3   2   30.25    2.82
  -2  -3  -2   24.62    3.18
   2   3   2   30.72    3.52
   2   3   3  349.63   12.93
  -2  -3  -3  363.36   13.32
   2   3   3  349.22   11.61
  -2  -3  -3  359.71   12.79
   2   3   3  352.34   12.64
   2   3   3  345.16   12.97
  -2  -3  -3  331.91   12.90
   2   3   4  810.49   22.11
  -2  -3  -4  807.30   23.43
   2   3   4  775.52   22.83
   2   3   4  835.51   24.10
   2   3   4  813.01   24.46
  -2  -3  -4  798.98   24.74
   2   3   5  209.26   10.46
  -2  -3  -5  212.56   11.14
   2   3   5  172.92    9.81
   2   3   5  197.32   11.69
  -2  -3  -5  179.76   11.49
   2   3   5  195.82   11.25
  -2  -3  -6 4293.52   95.22
   2   3   6 4545.73   93.97
  -2  -3  -6 4378.79   98.06
   2   3   6 4252.01   92.58
  -2  -3  -7  119.36   10.53
   2   3   7  115.50    9.85
  -2  -3  -7  122.42   11.45
   2   3   7  125.03    9.77
  -2  -3  -8 2170.51   62.51
  -2  -3  -8 2196.03   63.44
   2   3   8 2238.55   57.44
   2   3   9   54.91    8.37
  -2  -3  -9   54.41    8.92
  -2  -3  -9   62.48    9.77
  -2  -3 -10  898.99   40.14
   2   3  10  951.07   36.05
  -2  -3 -10  872.72   40.01
  -2  -3 -11    6.37    5.83
   2   3  11    7.44    5.26
  -2  -3 -11    7.23    6.14
  -2  -3 -12   35.25    9.19
  -2  -3 -12   35.93    9.80
   2   3  12   17.61    7.06
   2   3  13   29.16    5.23
   2   3  13   31.21    9.56
  -2  -3 -13   37.65   11.49
  -2  -3 -13   27.30    9.18
   2   3  14  121.72   15.92
  -2  -3 -14  129.29   18.33
  -2  -3 -15   43.02   12.94
   2   3  15   46.57   11.53
  -2  -3 -15   15.74    8.42
  -2  -3 -16  257.13   29.63
  -2  -3 -16  191.93   25.00
   2   3  16  206.50   23.04
   2   3  17  151.15   20.84
   2   4 -11  253.00   28.26
  -2  -4  11  205.30   21.68
   2   4 -11  195.35   20.53
  -2  -4  11  215.44   26.71
   2   4 -10   65.04   15.00
  -2  -4  10   47.31   14.17
  -2  -4  10   41.01   10.92
   2   4 -10   45.96   10.60
   2   4  -9  524.44   36.57
  -2  -4   9  526.03   31.51
   2   4  -9  537.67   30.87
  -2  -4   9  537.32   38.29
   2   4  -8  153.20   18.76
  -2  -4   8  195.67   22.21
  -2  -4   8  156.98   16.32
   2   4  -8  157.06   15.43
  -2  -4   7 1036.28   41.14
   2   4  -7 1019.11   39.72
  -2  -4   7 1057.32   50.36
   2   4  -7  911.63   44.80
  -2  -4   6  718.11   31.47
  -2  -4   6  745.89   39.47
  -2  -4   6  732.54   31.91
   2   4  -6  735.65   30.87
   2   4  -6  717.39   36.97
   2   4  -5  291.89   19.41
   2   4  -5  227.12   19.00
  -2  -4   5  249.77   16.63
   2   4  -5  247.03   16.00
  -2  -4   5  255.72   21.53
  -2  -4   5  256.01   17.46
   2   4  -4    4.32    5.03
  -2  -4   4   11.61    4.41
   2   4  -4    3.49    3.62
  -2  -4   4   10.53    3.98
   2   4  -4   11.26    4.86
  -2  -4   4    6.30    5.83
  -2  -4   3    0.27    2.85
  -2  -4   3   -0.56    2.17
  -2  -4   3    0.50    3.08
   2   4  -3    2.15    4.47
   2   4  -3    7.75    4.73
   2   4  -3    0.09    1.79
  -2  -4   3   -0.10    3.91
  -2  -4   2  541.70   22.88
   2   4  -2  510.18   24.00
  -2  -4   2  467.78   19.02
  -2  -4   2  518.54   24.92
   2   4  -2  469.19   22.43
   2   4  -2  496.70   15.97
  -2  -4   2  500.19   18.21
   2   4  -1  676.45   25.21
   2   4  -1  659.35   19.30
  -2  -4   1  668.68   19.71
   2   4  -1  714.51   26.91
  -2  -4   1  697.23   24.94
  -2  -4   1  638.48   26.58
   2   4  -1  690.28   25.50
  -2  -4   1  658.85   27.43
  -2  -4   1  660.56   21.17
   2   4  -1  663.20   19.68
   2   4   0 3080.34   69.73
  -2  -4   0 3057.50   61.36
  -2  -4   0 3064.76   70.85
   2   4   0 3195.90   69.58
  -2  -4   0 3008.73   63.04
   2   4   0 2867.85   61.14
   2   4   0 3015.77   61.18
   2   4   0 3129.46   67.93
  -2  -4   0 3049.65   68.93
   2   4   0 3055.25   70.75
  -2  -4   0 2980.04   71.86
  -2  -4  -1 1004.94   29.25
  -2  -4  -1 1000.46   30.59
   2   4   1  981.80   29.64
   2   4   1 1010.98   28.58
   2   4   1  983.95   23.90
  -2  -4  -1 1036.42   23.84
  -2  -4  -1 1026.39   29.20
   2   4   1 1020.43   23.66
  -2  -4  -1 1009.78   23.83
   2   4   1 1045.99   28.60
  -2  -4  -1 1004.21   24.39
   2   4   1 1004.70   24.09
  -2  -4  -2 2592.08   52.60
  -2  -4  -2 2624.13   55.07
   2   4   2 2687.32   58.59
   2   4   2 2730.13   57.08
   2   4   2 2593.93   58.59
   2   4   2 2529.34   54.21
   2   4   2 2672.25   53.05
  -2  -4  -2 2652.14   54.27
  -2  -4  -2 2676.46   59.93
   2   4   2 2694.27   54.82
  -2  -4  -3  175.62    9.92
  -2  -4  -3  179.42    8.58
   2   4   3  171.28    8.30
   2   4   3  173.57    7.29
  -2  -4  -3  172.01    8.83
   2   4   3  174.67    8.74
  -2  -4  -4 1744.00   42.51
   2   4   4 1676.93   41.90
   2   4   4 1668.56   40.73
  -2  -4  -4 1652.96   41.85
   2   4   4 1684.12   41.48
  -2  -4  -5   31.05    5.04
   2   4   5   23.05    4.23
   2   4   5   26.10    4.25
  -2  -4  -5   24.98    4.74
   2   4   5   27.93    3.65
   2   4   5   27.88    4.43
   2   4   6 1285.48   37.86
  -2  -4  -6 1175.35   37.56
   2   4   6 1144.12   34.42
   2   4   6 1166.88   35.97
  -2  -4  -6 1229.24   35.83
   2   4   6 1239.52   33.14
  -2  -4  -7  394.26   21.12
   2   4   7  382.54   18.11
  -2  -4  -7  395.44   18.91
   2   4   7  414.40   17.89
  -2  -4  -8  336.57   20.99
  -2  -4  -8  342.48   19.62
   2   4   8  350.99   18.41
  -2  -4  -9    4.40    4.60
  -2  -4  -9    3.48    5.67
   2   4   9   12.00    5.10
   2   4   9    7.75    4.28
  -2  -4 -10  167.73   16.58
  -2  -4 -10  178.97   17.69
   2   4  10  205.30   15.73
  -2  -4 -11   -0.47    5.81
   2   4  11    0.07    4.47
  -2  -4 -11    2.32    7.00
  -2  -4 -12  499.52   32.69
   2   4  12  533.53   27.37
  -2  -4 -12  475.81   31.83
  -2  -4 -13   -3.74    6.72
   2   4  13   10.43    4.49
   2   4  13    1.97    5.27
  -2  -4 -13  -12.86    9.25
   2   4  14  453.30   28.48
  -2  -4 -14  445.16   33.83
  -2  -4 -14  439.71   34.56
   2   4  14  480.89   20.89
  -2  -4 -15   -1.70    9.66
  -2  -4 -15   11.35    9.10
   2   4  15   -4.44    6.90
   2   4  16  199.82   21.37
  -2  -4 -16  237.98   28.47
  -2  -4 -16  227.86   26.68
   2   4  17   21.31    9.78
  -2  -4 -17   10.40   10.97
   2   5 -10   -2.55    8.57
  -2  -5  10   27.33   15.24
   2   5  -9   82.30   15.74
   2   5  -9   75.81   11.86
  -2  -5   9  101.55   13.20
  -2  -5   9   94.07   18.11
   2   5  -8   23.73   10.02
   2   5  -8   24.13    7.84
  -2  -5   8   11.52    5.21
  -2  -5   8   13.17   10.12
   2   5  -7   52.02   11.10
   2   5  -7   39.41    8.00
  -2  -5   7   44.19    8.55
  -2  -5   7   31.14   11.13
   2   5  -6   18.49    7.39
  -2  -5   6   13.53    7.76
  -2  -5   6   10.28    4.21
   2   5  -6   18.25    5.87
   2   5  -6   23.77    7.82
  -2  -5   5  510.98   32.29
  -2  -5   5  544.35   24.68
   2   5  -5  504.07   27.55
   2   5  -5  492.07   22.69
  -2  -5   5  499.63   25.65
   2   5  -5  439.97   27.66
   2   5  -4  158.08   14.52
  -2  -5   4  138.50   16.08
   2   5  -4  135.02   14.13
  -2  -5   4  117.09   11.30
  -2  -5   4  140.02   11.03
   2   5  -4  132.50   10.19
   2   5  -4  122.15    7.16
   2   5  -3 1980.81   46.47
  -2  -5   3 2017.20   64.99
  -2  -5   3 2116.44   65.46
   2   5  -3 1972.09   59.56
  -2  -5   3 2122.09   60.52
  -2  -5   3 1957.18   53.75
   2   5  -3 1967.53   50.22
  -2  -5   3 2055.36   50.99
   2   5  -3 2075.82   59.45
   2   5  -2  477.44   17.49
  -2  -5   2  521.64   27.51
   2   5  -2  517.79   24.39
  -2  -5   2  586.51   28.16
   2   5  -2  538.04   26.14
  -2  -5   2  539.04   24.88
  -2  -5   2  514.42   20.58
   2   5  -2  576.05   25.29
  -2  -5   2  497.80   17.92
  -2  -5   1 3291.45   71.73
   2   5  -1 3351.16   79.03
  -2  -5   1 3401.10   82.86
  -2  -5   1 3365.41   84.40
   2   5  -1 3297.94   71.40
  -2  -5   1 3326.42   68.25
   2   5  -1 3412.78   81.90
  -2  -5   1 3470.13   80.50
   2   5  -1 3188.44   67.46
   2   5   0 1884.34   40.62
  -2  -5   0 1889.82   40.69
  -2  -5   0 1864.03   43.15
  -2  -5   0 2009.10   51.97
   2   5   0 1955.65   49.81
  -2  -5   0 1934.61   52.36
  -2  -5   0 1936.02   54.21
   2   5   0 1962.85   46.13
   2   5   0 2098.16   51.16
   2   5   0 1980.72   52.33
  -2  -5  -1  938.94   29.64
   2   5   1  973.47   22.94
   2   5   1 1008.39   28.95
   2   5   1  932.02   22.86
  -2  -5  -1  998.29   22.81
  -2  -5  -1  997.21   30.97
   2   5   1  967.98   30.48
   2   5   1  999.77   30.23
  -2  -5  -1  929.62   31.53
  -2  -5  -1  965.37   23.02
  -2  -5  -2  231.04    7.65
  -2  -5  -2  205.31   12.14
   2   5   2  209.36   11.55
   2   5   2  235.44   10.90
   2   5   2  229.69    7.80
  -2  -5  -2  236.08   13.11
   2   5   2  217.51    8.64
  -2  -5  -2  214.59    8.91
  -2  -5  -2  232.10    8.83
   2   5   2  238.28   12.59
   2   5   2  233.90    9.08
  -2  -5  -3 1121.84   33.00
   2   5   3 1050.57   27.42
  -2  -5  -3 1044.60   28.25
   2   5   3 1122.37   28.36
   2   5   3 1123.62   29.60
   2   5   3 1170.88   32.94
   2   5   3 1132.58   27.99
   2   5   3 1107.02   25.35
  -2  -5  -4    4.92    3.18
   2   5   4    1.70    2.21
   2   5   4    5.70    2.23
   2   5   4    6.72    2.78
   2   5   4    3.22    1.66
  -2  -5  -4    4.62    2.77
  -2  -5  -5  198.07   12.39
   2   5   5  192.53   11.79
   2   5   5  184.46   10.95
   2   5   5  194.64    8.85
   2   5   5  201.74   11.76
  -2  -5  -5  177.11   11.62
  -2  -5  -6 1114.26   36.27
  -2  -5  -6 1133.08   36.05
   2   5   6 1103.94   34.30
   2   5   6 1089.02   34.27
   2   5   6 1137.53   30.06
   2   5   6 1177.59   36.16
   2   5   7  648.31   22.07
   2   5   7  614.55   24.44
  -2  -5  -7  569.12   26.42
  -2  -5  -8 3007.20   75.59
   2   5   8 3175.18   73.51
  -2  -5  -8 2998.20   81.47
   2   5   8 3167.31   77.05
   2   5   8 3282.08   81.70
   2   5   9  348.33   19.58
  -2  -5  -9  324.55   20.26
   2   5   9  337.58   16.58
  -2  -5  -9  301.57   21.47
  -2  -5 -10 1715.74   57.05
  -2  -5 -10 1614.98   59.56
   2   5  10 1795.55   54.23
  -2  -5 -11   50.77   10.11
  -2  -5 -11   38.45   10.13
   2   5  12  211.42   16.13
  -2  -5 -12  190.45   19.98
  -2  -5 -12  191.04   20.65
   2   5  13    3.54    4.22
  -2  -5 -13   -4.23    8.64
  -2  -5 -13   -7.64    8.87
   2   5  13   -6.55    5.43
   2   5  14    5.98    4.12
  -2  -5 -14   -1.84    8.41
   2   5  14    1.88    5.21
  -2  -5 -14    7.48    6.52
  -2  -5 -15   -7.38    9.68
   2   5  15   -1.70    6.38
  -2  -5 -15   -2.78    8.05
  -2  -5 -16   55.55   14.68
   2   5  16   56.91   11.48
  -2  -5 -16   41.67   13.48
  -2  -5 -17  -14.24   12.61
   2   6 -10    3.87    9.92
  -2  -6   9  416.07   37.52
   2   6  -9  359.54   31.69
   2   6  -8    1.15    5.59
   2   6  -8    6.73    8.63
  -2  -6   8   10.43    9.07
  -2  -6   8    4.31    4.06
  -2  -6   7  999.74   39.75
   2   6  -7  956.62   47.57
  -2  -6   7  986.64   53.67
   2   6  -7  974.58   37.40
  -2  -6   6    8.63    4.37
   2   6  -6    7.06    3.99
   2   6  -6   12.46    6.86
   2   6  -6   -1.65    6.72
  -2  -6   6   15.85    8.27
  -2  -6   5  608.98   37.76
  -2  -6   5  662.46   27.32
   2   6  -5  582.81   32.83
   2   6  -5  666.86   34.15
   2   6  -5  670.67   26.35
   2   6  -4    6.20    2.99
   2   6  -4    2.76    5.37
  -2  -6   4    3.08    3.02
  -2  -6   4    2.58    3.91
  -2  -6   4    0.78    7.11
   2   6  -4    3.37    4.72
   2   6  -4    5.93    3.29
  -2  -6   3  379.46   16.25
   2   6  -3  377.02   15.86
  -2  -6   3  372.24   19.21
   2   6  -3  370.18   22.51
   2   6  -3  376.26   22.73
  -2  -6   3  382.93   26.59
   2   6  -3  356.22   15.39
  -2  -6   2   10.89    5.95
  -2  -6   2    2.00    5.81
   2   6  -2    3.72    3.86
   2   6  -2    2.41    2.71
   2   6  -2    4.91    4.87
  -2  -6   2    7.58    2.48
   2   6  -2   -0.09    2.46
  -2  -6   2    2.55    2.60
   2   6  -2    1.26    2.24
   2   6  -1    9.82    3.38
   2   6  -1   -1.89    4.54
  -2  -6   1    0.05    3.42
   2   6  -1    9.45    3.94
  -2  -6   1    1.92    5.03
   2   6  -1   13.00    4.73
   2   6  -1    7.78    2.00
  -2  -6   1    8.57    1.92
  -2  -6   1    9.59    2.84
  -2  -6   1   13.61    5.88
   2   6   0  281.61   14.00
  -2  -6   0  276.32   18.17
   2   6   0  261.51    8.87
  -2  -6   0  277.76    8.98
   2   6   0  301.47   17.40
  -2  -6   0  295.58   17.26
   2   6   0  262.31   15.00
  -2  -6   0  276.25   17.10
  -2  -6   0  250.63   10.80
   2   6   1 1330.52   36.43
  -2  -6  -1 1299.72   41.32
  -2  -6  -1 1297.21   28.86
   2   6   1 1241.68   28.10
  -2  -6  -1 1403.02   41.18
   2   6   1 1280.01   28.31
   2   6   1 1276.33   38.70
  -2  -6  -1 1263.28   38.27
   2   6   1 1326.51   36.43
  -2  -6  -1 1303.05   28.10
  -2  -6  -2  315.65   11.00
   2   6   2  307.59   10.46
   2   6   2  330.04   10.93
   2   6   2  315.77    9.00
   2   6   2  307.33   15.20
   2   6   2  307.51   16.15
  -2  -6  -2  322.88   16.68
   2   6   2  345.34   15.80
  -2  -6  -2  309.93    8.98
   2   6   2  340.67   14.04
   2   6   3 1446.31   34.93
   2   6   3 1550.71   36.05
   2   6   3 1555.15   43.15
  -2  -6  -3 1442.79   35.78
   2   6   3 1569.26   36.43
   2   6   3 1551.84   32.24
   2   6   3 1463.79   38.40
   2   6   4  808.69   23.47
  -2  -6  -4  799.72   25.00
   2   6   4  863.39   25.21
   2   6   4  846.01   21.30
   2   6   4  794.57   23.94
   2   6   5 2555.08   62.52
   2   6   5 2576.64   59.69
  -2  -6  -5 2408.31   59.75
   2   6   5 2423.24   53.21
   2   6   5 2557.74   54.64
   2   6   5 2387.42   57.90
   2   6   6 1238.01   37.32
  -2  -6  -6 1228.85   39.40
   2   6   6 1334.02   39.32
   2   6   6 1271.31   39.21
   2   6   6 1300.62   31.76
  -2  -6  -7  495.45   24.41
   2   6   7  560.69   23.71
   2   6   7  512.01   18.34
   2   6   7  531.74   23.47
  -2  -6  -8  562.71   19.29
   2   6   8  583.71   21.60
  -2  -6  -8  558.09   27.75
   2   6   8  573.58   25.27
   2   6   8  590.51   27.14
  -2  -6  -9    5.55    1.95
  -2  -6  -9   -6.50    7.31
   2   6   9    1.72    5.04
  -2  -6 -10    2.83    5.93
  -2  -6 -10   15.68    5.85
   2   6  10    8.85    4.02
  -2  -6 -11  125.74   16.10
  -2  -6 -11  142.54   14.98
   2   6  11  160.13   14.23
  -2  -6 -12  380.30   29.37
   2   6  12  377.80   19.94
  -2  -6 -12  339.78   25.42
   2   6  13   88.45    9.77
  -2  -6 -13   87.35   14.52
  -2  -6 -13   66.39   14.37
   2   6  13   75.07    9.68
  -2  -6 -14  304.44   27.56
  -2  -6 -14  341.97   30.75
   2   6  14  344.19   19.28
   2   6  14  292.03   20.22
   2   6  15   80.77    9.59
  -2  -6 -15   95.68   17.11
   2   6  15   94.57   12.84
  -2  -6 -15  101.37   18.48
  -2  -6 -16  372.35   33.38
   2   6  16  325.87   24.01
  -2  -6 -16  279.98   31.31
  -2  -6 -17   -1.65   10.10
   2   7  -9  229.82   26.07
  -2  -7   9  265.83   31.28
  -2  -7   8   44.15   14.13
   2   7  -8   35.14   11.55
  -2  -7   7  146.71   21.98
   2   7  -7  121.58   17.57
   2   7  -6   14.25    4.86
   2   7  -6    7.23    6.66
  -2  -7   6   12.51    3.97
  -2  -7   6   17.83   10.54
  -2  -7   5  149.72   20.19
   2   7  -5  130.48   15.92
   2   7  -5  140.17   16.21
  -2  -7   5  138.80   11.23
   2   7  -5  135.47   10.82
   2   7  -4   11.56    3.79
   2   7  -4    5.87    5.50
  -2  -7   4    5.05    2.88
   2   7  -4    8.98    5.71
  -2  -7   4    5.72    8.12
  -2  -7   4    5.84    4.15
   2   7  -4    8.06    3.30
  -2  -7   3  862.18   43.73
   2   7  -3  868.39   25.32
   2   7  -3  839.74   25.54
  -2  -7   3  924.51   26.58
   2   7  -3  923.10   29.16
   2   7  -3  926.85   39.30
  -2  -7   3  885.37   32.44
   2   7  -3  863.57   37.58
  -2  -7   2  155.53   16.27
  -2  -7   2  152.15   16.94
   2   7  -2  157.70    7.67
   2   7  -2  160.96    8.28
  -2  -7   2  159.78    7.91
   2   7  -2  151.85   10.85
   2   7  -2  182.46   15.33
  -2  -7   2  160.57   11.32
   2   7  -2  149.89   14.94
   2   7  -1 4137.07   98.65
  -2  -7   1 3984.88   76.11
   2   7  -1 3846.87   76.41
  -2  -7   1 3921.79   83.89
   2   7  -1 3935.12   93.59
  -2  -7   1 4205.75  101.65
   2   7  -1 3814.05   75.91
  -2  -7   1 4140.61  104.62
   2   7   0   20.81    2.07
  -2  -7   0   20.23    5.04
  -2  -7   0   23.77    3.34
   2   7   0   22.71    5.44
  -2  -7   0   30.74    7.28
   2   7   0   21.02    5.60
  -2  -7   0   24.88    6.27
   2   7   0   21.67    6.14
   2   7   1 1526.95   30.75
  -2  -7  -1 1573.76   48.73
   2   7   1 1500.49   45.12
   2   7   1 1467.97   41.39
  -2  -7  -1 1455.36   47.53
  -2  -7  -1 1454.02   44.42
  -2  -7  -1 1473.44   32.00
   2   7   2   25.12    2.61
   2   7   2   27.93    5.07
  -2  -7  -2   32.12    6.52
   2   7   2   25.98    2.86
   2   7   2   30.20    4.74
  -2  -7  -2   29.38    2.94
  -2  -7  -3  263.02   10.94
   2   7   3  262.57    7.54
   2   7   3  257.78   13.50
   2   7   3  280.70   11.11
   2   7   3  276.85   11.92
   2   7   3  273.33   10.58
  -2  -7  -4   67.91    6.24
   2   7   4   59.26    4.84
   2   7   4   53.67    5.42
   2   7   4   57.52    5.27
   2   7   4   60.32    4.00
   2   7   4   61.90    5.82
   2   7   5   26.07    4.52
  -2  -7  -5   32.98    5.37
   2   7   5   33.52    3.74
   2   7   5   27.30    3.65
   2   7   5   31.68    4.83
   2   7   5   37.49    6.40
   2   7   6  208.09   13.35
   2   7   6  200.46   14.24
   2   7   6  194.21    8.86
  -2  -7  -6  195.55   13.58
   2   7   6  197.55   12.47
   2   7   6  213.40    8.92
   2   7   7 1096.45   36.49
  -2  -7  -7 1169.87   40.50
  -2  -7  -7 1102.26   39.03
   2   7   7 1090.75   28.90
   2   7   7 1150.53   38.53
  -2  -7  -8  323.61   21.13
   2   7   8  301.40   18.68
   2   7   8  353.22   19.84
   2   7   8  326.23   14.55
  -2  -7  -8  370.71   22.33
  -2  -7  -8  347.85   16.09
  -2  -7  -9  701.30   23.34
  -2  -7  -9  684.35   33.79
   2   7   9  674.83   24.79
   2   7  10  204.61   11.40
  -2  -7 -10  229.80   10.81
  -2  -7 -10  199.29   19.38
   2   7  11  869.49   28.90
  -2  -7 -11  872.91   43.69
   2   7  11  916.26   33.85
   2   7  11  927.32   34.26
  -2  -7 -12  251.57   20.56
  -2  -7 -12  255.92   24.04
   2   7  12  280.11   17.67
  -2  -7 -13  219.54   20.82
   2   7  13  219.31   16.06
  -2  -7 -13  229.66   24.17
   2   7  14   29.66    6.91
  -2  -7 -14   43.96   12.62
  -2  -7 -14   20.72    8.38
   2   7  14   30.96    6.89
   2   7  15   32.42    7.71
  -2  -7 -15   50.71   13.94
   2   7  15   36.92    7.45
  -2  -7 -15   36.55   10.65
  -2  -7 -16  -14.81   12.37
  -2  -7 -16    3.45    7.41
  -2  -7 -17  -11.64   10.95
  -2  -7 -18   58.62   15.60
  -2  -8   8   51.10   15.88
   2   8  -8   65.87   14.56
  -2  -8   7  387.95   36.77
   2   8  -7  283.84   26.53
  -2  -8   6  399.28   35.71
   2   8  -6  313.08   26.22
  -2  -8   5  419.61   34.79
   2   8  -5  373.92   27.52
   2   8  -5  451.87   30.05
   2   8  -4  244.14   11.79
   2   8  -4  212.05   19.50
   2   8  -4  239.89   13.50
  -2  -8   4  231.76   24.66
   2   8  -4  230.33   21.04
  -2  -8   4  239.18   11.82
  -2  -8   3  380.17   13.15
   2   8  -3  351.70   12.90
   2   8  -3  373.99   24.31
   2   8  -3  371.59   12.76
   2   8  -3  402.44   26.74
  -2  -8   3  391.30   20.14
  -2  -8   3  347.61   29.27
   2   8  -2  241.91   19.69
   2   8  -2  229.17    7.66
  -2  -8   2  204.56    7.41
   2   8  -2  230.56    7.96
  -2  -8   2  226.81   13.47
   2   8  -2  240.23   18.08
  -2  -8   2  212.39    7.37
   2   8  -1   34.87    6.87
  -2  -8   1   57.69   11.83
  -2  -8   1   32.11    4.65
   2   8  -1   27.97    7.82
  -2  -8   1   42.57    9.28
   2   8   0   87.09    9.70
  -2  -8   0   81.65    5.59
  -2  -8   0   81.78   11.96
   2   8   0   65.39    9.94
  -2  -8   0   73.21   10.54
  -2  -8  -1  203.90    6.65
   2   8   1  212.27   13.31
  -2  -8  -1  220.35   17.40
  -2  -8  -1  179.46   14.10
   2   8   1  201.02   15.71
   2   8   1  210.35   15.25
   2   8   1  215.81   15.66
   2   8   2    3.66    3.98
   2   8   2    1.83    4.33
  -2  -8  -2   -1.47    4.30
   2   8   2    1.89    2.48
   2   8   2   -0.04    4.37
  -2  -8  -2    3.02    5.16
   2   8   2    4.64    3.75
   2   8   2    0.44    0.98
   2   8   3  707.55   28.44
   2   8   3  661.57   17.93
   2   8   3  731.73   27.12
   2   8   3  680.24   18.76
   2   8   3  694.00   21.16
   2   8   3  658.83   24.29
  -2  -8  -3  666.68   18.58
   2   8   3  685.78   28.26
  -2  -8  -4  183.61   10.17
  -2  -8  -4  192.31   14.77
   2   8   4  180.60    6.22
   2   8   4  208.59    9.29
   2   8   4  180.60    9.98
   2   8   4  199.83   13.80
   2   8   4  187.56    9.58
   2   8   4  176.16   10.78
   2   8   4  200.48   14.64
   2   8   5 2743.49   50.55
   2   8   5 2515.26   56.53
  -2  -8  -5 3032.42   70.15
   2   8   5 2983.69   68.70
   2   8   5 2816.81   51.15
  -2  -8  -5 2617.26   59.12
   2   8   5 2685.60   54.69
   2   8   5 2683.33   58.75
  -2  -8  -6   -0.72    4.57
   2   8   6    4.88    4.94
  -2  -8  -6   10.59    6.15
   2   8   6   -4.70    4.64
   2   8   6    1.38    2.23
   2   8   6    6.94    1.83
   2   8   6    4.33    3.65
   2   8   6    9.02    2.57
   2   8   6    3.06    2.96
  -2  -8  -7 1488.29   45.06
   2   8   7 1520.29   48.17
  -2  -8  -7 1613.86   50.90
   2   8   7 1434.24   43.63
   2   8   7 1496.82   34.24
  -2  -8  -7 1442.67   46.70
   2   8   7 1417.72   33.04
   2   8   7 1511.10   46.11
  -2  -8  -8   17.80    7.31
  -2  -8  -8    3.56    5.40
   2   8   8   27.45    6.52
   2   8   8   15.42    3.25
  -2  -8  -8   19.22    4.77
   2   8   8   26.56    6.19
  -2  -8  -9  560.95   22.83
  -2  -8  -9  611.72   31.27
   2   8   9  582.89   26.40
  -2  -8  -9  531.91   29.65
   2   8   9  559.77   20.76
  -2  -8 -10   30.38    4.98
   2   8  10   22.49    4.88
   2   8  10   30.01    7.36
  -2  -8 -10   33.05    8.68
   2   8  10   20.09    3.19
  -2  -8 -11    3.20    6.30
   2   8  11    3.41    4.87
   2   8  11    0.40    2.48
  -2  -8 -11    0.17    2.14
   2   8  12   17.47    6.13
   2   8  12   13.39    5.19
   2   8  12    1.63    2.84
  -2  -8 -13  249.12   26.03
   2   8  13  315.95   20.04
   2   8  14   81.94   10.95
  -2  -8 -14  102.60   18.52
  -2  -8 -15  187.72   24.78
   2   8  15  189.45   15.94
  -2  -8 -16  162.90   24.61
  -2  -9   7   88.10   19.67
   2   9  -7   40.24   11.67
   2   9  -6   29.18   11.16
  -2  -9   6   31.97   12.74
   2   9  -5    5.73    6.48
  -2  -9   5   -7.13   10.67
   2   9  -5   10.33    8.31
   2   9  -4   -3.08    5.66
  -2  -9   4    0.11    8.72
   2   9  -4    4.08    6.96
   2   9  -3  117.49   13.96
   2   9  -3  138.28   16.82
  -2  -9   3  152.54   20.61
  -2  -9   2  255.73   14.14
  -2  -9   2  241.24   24.56
   2   9  -2  263.19   19.68
   2   9  -2  270.09   16.54
   2   9  -2  250.17   21.09
  -2  -9   1  837.78   25.02
   2   9  -1  776.24   33.22
  -2  -9   1  837.66   43.37
   2   9  -1  843.90   31.62
   2   9  -1  849.10   38.72
  -2  -9   0  418.59   12.99
   2   9   0  436.13   21.73
  -2  -9   0  418.45   28.06
   2   9   0  421.05   25.69
  -2  -9   0  421.46   25.23
   2   9   0  416.00   21.60
   2   9   1  617.09   24.93
   2   9   1  614.48   26.64
  -2  -9  -1  582.20   27.73
   2   9   1  676.99   30.53
   2   9   1  572.83   27.90
   2   9   1  595.89   29.87
  -2  -9  -1  621.64   31.36
  -2  -9  -1  578.34   31.78
   2   9   2  346.23   16.51
  -2  -9  -2  362.62   23.09
   2   9   2  363.01   20.12
   2   9   2  371.51   22.17
   2   9   2  368.46   22.17
   2   9   2  376.70   20.23
  -2  -9  -2  362.28   22.66
  -2  -9  -3  995.76   38.02
   2   9   3  791.77   20.56
   2   9   3  906.03   26.41
  -2  -9  -3  886.02   34.28
   2   9   3  862.62   32.49
   2   9   3  927.90   35.88
   2   9   3  859.52   30.54
   2   9   3  938.88   35.63
  -2  -9  -3  825.89   21.19
  -2  -9  -4  139.57   13.68
   2   9   4  146.37    8.13
   2   9   4  140.51   10.40
   2   9   4  152.45   13.70
   2   9   4  158.65    8.26
   2   9   4  150.67   13.03
   2   9   4  135.32   12.63
  -2  -9  -4  126.74    8.13
   2   9   5  352.33   20.00
   2   9   5  350.59   20.84
  -2  -9  -5  366.88   22.03
   2   9   5  310.84   14.17
   2   9   5  279.36   13.66
   2   9   5  332.38   11.05
   2   9   5  329.56   10.04
  -2  -9  -5  315.93   15.43
   2   9   6   40.97    3.02
   2   9   6   37.64    7.41
  -2  -9  -6   42.72    7.22
  -2  -9  -6   50.51    9.16
   2   9   6   44.09    6.06
   2   9   6   34.27    4.25
   2   9   6   39.03    3.08
   2   9   6   42.93    7.51
   2   9   6   45.47    4.40
  -2  -9  -6   45.39    6.82
   2   9   7   26.62    2.83
  -2  -9  -7   15.86    6.67
  -2  -9  -7   31.36    6.83
   2   9   7   40.86    7.85
   2   9   7   22.70    3.00
  -2  -9  -7   28.28    6.62
   2   9   7   23.64    5.28
   2   9   7   24.91    4.23
  -2  -9  -8   14.49    4.65
  -2  -9  -8   15.06    7.32
   2   9   8   11.10    4.60
   2   9   8    7.26    5.48
   2   9   8    8.88    2.36
   2   9   8    8.39    1.66
  -2  -9  -8    2.75    4.68
  -2  -9  -9  569.29   24.24
  -2  -9  -9  592.41   31.01
   2   9   9  386.10   10.34
   2   9   9  513.61   17.15
   2   9   9  366.99   10.30
  -2  -9  -9  512.67   28.80
   2   9   9  542.23   25.79
  -2  -9 -10    0.71    6.36
   2   9  10   10.10    1.86
   2   9  10   18.19    6.25
   2   9  10    7.63    3.35
  -2  -9 -10   14.09    4.04
   2   9  11  807.60   32.87
  -2  -9 -11  729.47   39.54
  -2  -9 -11  774.07   26.68
   2   9  12    2.61    2.40
   2   9  12    5.13    5.43
  -2  -9 -12    1.32    6.76
   2   9  13  423.67   23.98
   2   9  13  368.94   16.13
  -2  -9 -13  421.72   33.32
  -2  -9 -14    1.27    8.03
   2   9  14    7.93    5.10
  -2  -9 -15  232.64   27.78
   2   9  15  224.50   18.09
   2   9  16    4.95    4.63
  -2  -9 -16   -0.83    9.00
   2  10  -7    3.76    7.42
  -2 -10   6  226.89   29.81
   2  10  -6  121.29   17.84
   2  10  -5   46.33   11.40
  -2 -10   5   39.03   14.42
   2  10  -5   50.21   12.33
  -2 -10   4  699.27   47.88
   2  10  -4  719.48   40.99
   2  10  -4  579.47   34.52
   2  10  -3  144.81   17.96
  -2 -10   3  117.07   19.81
   2  10  -3  142.20   15.68
   2  10  -3  123.60   11.74
   2  10  -2  818.83   37.60
  -2 -10   2  959.04   51.27
   2  10  -2  930.79   43.90
   2  10  -2  918.81   34.67
   2  10  -1  437.31   24.61
   2  10  -1  460.74   29.08
   2  10  -1  438.56   23.13
  -2 -10   1  452.95   32.77
   2  10   0   21.02    5.64
  -2 -10   0   17.63    7.87
   2  10   0   17.79    7.63
  -2 -10   0   23.86    7.87
  -2 -10   0   20.31    6.65
   2  10   0   18.88    6.10
   2  10   1   27.37    6.27
   2  10   1   32.63    8.47
   2  10   1   22.99    6.89
  -2 -10  -1   39.64    9.67
  -2 -10  -1   14.61    5.90
  -2 -10  -1   27.55    6.47
   2  10   1   30.05    5.92
   2  10   2   -0.36    4.51
  -2 -10  -2    0.89    5.66
   2  10   2    9.72    4.11
   2  10   2    9.98    5.99
   2  10   2    5.73    5.57
   2  10   2    2.01    4.10
  -2 -10  -2   12.82    6.93
  -2 -10  -3  142.31   13.91
   2  10   3  137.82    9.37
   2  10   3  146.63   14.80
   2  10   3  127.40   11.77
   2  10   3  148.70   14.43
   2  10   3  134.69   12.83
  -2 -10  -3  151.31   15.30
  -2 -10  -4  438.48   25.93
   2  10   4  383.47   13.49
   2  10   4  427.18   24.70
   2  10   4  431.13   23.16
   2  10   4  403.15   14.68
  -2 -10  -4  398.91   14.34
   2  10   4  378.74   18.72
   2  10   4  438.51   24.26
   2  10   5 1096.10   40.39
  -2 -10  -5 1215.08   45.04
   2  10   5 1017.90   29.94
   2  10   5 1049.63   32.32
   2  10   5 1128.51   25.59
   2  10   5 1213.50   43.40
   2  10   5 1155.41   40.66
  -2 -10  -5  992.29   31.10
  -2 -10  -6  309.83   21.82
  -2 -10  -6  276.00   15.91
   2  10   6  273.48   12.66
   2  10   6  266.38   14.32
   2  10   6  317.15   20.16
   2  10   6  288.67   10.15
   2  10   6  275.68   19.98
  -2 -10  -7 1337.36   48.60
   2  10   7 1090.79   36.73
  -2 -10  -7 1163.52   40.45
   2  10   7 1224.14   31.75
   2  10   7 1277.90   43.85
   2  10   7 1161.65   28.90
   2  10   7 1316.72   46.20
  -2 -10  -8  209.71   19.66
  -2 -10  -8  193.04   16.19
   2  10   8  211.84   16.58
  -2 -10  -8  195.79   15.90
   2  10   8  218.07   12.00
   2  10   8  194.17   14.43
   2  10   8  133.31    5.24
   2  10   8  147.31    5.73
  -2 -10  -9  357.44   21.23
   2  10   9  360.17   22.27
   2  10   9  328.99   11.93
  -2 -10  -9  338.42   23.76
  -2 -10 -10   54.41   12.22
  -2 -10 -10   39.89    6.79
   2  10  10   56.64    9.42
  -2 -10 -10   35.69    8.20
   2  10  10   33.53    4.38
  -2 -10 -11   39.41    6.47
   2  10  11   32.58    5.27
  -2 -10 -11   32.78    8.86
   2  10  11   39.60    8.49
   2  10  12   14.11    6.17
  -2 -10 -12    3.95    7.67
   2  10  13    1.68    5.28
  -2 -10 -13   -0.67    9.35
   2  10  14   -9.70    6.62
  -2 -10 -14   -1.05    8.24
   2  10  15   72.87   11.77
  -2 -10 -15   78.81   17.26
   2  10  16   10.12    6.43
  -2 -10 -16    3.08    9.62
   2  11  -6  121.07   18.35
   2  11  -5   -6.48    7.95
  -2 -11   5   -6.97   11.63
   2  11  -4   -1.45    6.96
  -2 -11   4   -0.22   10.79
   2  11  -4   -0.79    8.50
  -2 -11   3   21.28   13.57
   2  11  -3   20.59    9.55
   2  11  -3   12.41    7.41
  -2 -11   2   89.97   17.87
   2  11  -2   96.90   11.73
   2  11  -2   83.42   14.53
   2  11  -2   78.23   11.62
   2  11  -1    0.67    5.51
  -2 -11   1    2.05    6.58
   2  11  -1    8.44    7.67
   2  11  -1   14.07    5.84
  -2 -11   1    8.67    8.63
  -2 -11   0  325.43   27.95
   2  11   0  336.62   20.41
   2  11   0  309.46   20.35
   2  11   0  297.33   24.22
  -2 -11   0  343.14   26.53
  -2 -11  -1  220.22   21.53
   2  11   1  220.85   14.97
   2  11   1  245.03   20.39
  -2 -11  -1  250.56   18.87
   2  11   1  198.56   16.55
   2  11   1  223.42   20.14
  -2 -11  -1  210.61   19.89
  -2 -11  -2  492.58   29.99
   2  11   2  437.46   20.11
   2  11   2  500.64   28.82
  -2 -11  -2  516.21   30.84
   2  11   2  456.20   27.93
   2  11   2  412.42   24.10
  -2 -11  -3  132.04   15.17
   2  11   3  121.76   12.99
   2  11   3  114.63    8.84
   2  11   3  122.14   14.17
   2  11   3  109.92   11.34
   2  11   3  104.21   13.49
  -2 -11  -3  118.57   13.65
   2  11   4  670.59   30.69
   2  11   4  684.45   33.05
   2  11   4  601.30   25.48
   2  11   4  545.29   15.27
   2  11   4  674.16   31.90
   2  11   4  595.89   19.00
  -2 -11  -4  569.43   15.78
  -2 -11  -4  653.92   33.79
  -2 -11  -5  313.85   23.00
   2  11   5  276.70   19.69
   2  11   5  283.04   15.45
   2  11   5  328.16   22.56
   2  11   5  295.66    9.57
   2  11   5  289.47   20.33
   2  11   5  273.91   12.34
  -2 -11  -5  265.92   13.01
   2  11   6   94.74    8.28
   2  11   6   89.12   12.17
   2  11   6   88.71    7.52
   2  11   6   96.21   11.49
  -2 -11  -6   97.06    9.03
   2  11   6  117.00   13.07
  -2 -11  -6  117.78   14.22
  -2 -11  -7   71.67    9.21
  -2 -11  -7  103.64   14.27
   2  11   7   72.63   11.14
   2  11   7   83.85   11.10
   2  11   7   92.05   11.30
   2  11   7   85.77    8.76
   2  11   7   94.29    6.02
   2  11   8   15.03    4.99
   2  11   8   16.28    7.13
  -2 -11  -8   15.00    6.74
  -2 -11  -8   26.94    7.31
   2  11   8   20.70    3.85
   2  11   9    1.34    5.13
  -2 -11  -9   -3.36    7.48
  -2 -11  -9    1.21    4.92
   2  11   9    2.97    2.82
  -2 -11 -10  226.40   21.84
   2  11  10  193.02   16.91
  -2 -11 -10  176.98   18.28
  -2 -11 -10  196.71   16.16
  -2 -11 -11  494.54   33.61
  -2 -11 -11  648.13   38.16
   2  11  11  523.57   29.23
  -2 -11 -11  604.83   28.85
  -2 -11 -12  102.79   16.53
   2  11  12  143.85   15.61
  -2 -11 -13  430.80   34.61
   2  11  13  447.66   27.70
  -2 -11 -14   27.37   12.22
   2  11  14   50.31   10.16
  -2 -11 -15  240.35   28.96
   2  11  15  220.78   19.85
   2  11  16   -4.31    5.96
  -2 -11 -16   24.44   13.15
   2  11  17   10.44    7.00
   2  12  -5    4.60    7.16
   2  12  -4  298.33   29.45
   2  12  -4  260.20   23.59
  -2 -12   4  262.51   32.91
   2  12  -3   14.22   10.34
   2  12  -3   -4.18    6.33
  -2 -12   3   -2.60   12.47
  -2 -12   2  725.37   49.78
   2  12  -2  783.26   34.24
   2  12  -2  698.86   36.06
   2  12  -2  734.02   42.82
  -2 -12   2  815.29   46.86
   2  12  -1   -0.08    7.59
  -2 -12   1   -1.11    6.68
  -2 -12   1    4.47   10.63
   2  12  -1   -4.50    6.22
   2  12  -1    0.40    4.98
   2  12   0  402.58   22.98
  -2 -12   0  404.47   30.67
  -2 -12   0  347.96   30.60
   2  12   0  381.55   28.36
   2  12   0  362.09   23.40
  -2 -12  -1  -17.50    8.96
   2  12   1   -2.01    5.02
   2  12   1   -0.88    6.72
   2  12   1    4.75    4.84
  -2 -12  -1   -2.37    7.28
  -2 -12  -2  139.66   16.88
   2  12   2  144.00   11.28
   2  12   2  113.23   15.13
  -2 -12  -2  136.36   17.76
   2  12   2  134.75   16.20
   2  12   2  140.63   14.71
   2  12   3   -5.08    7.01
   2  12   3    2.19    3.29
   2  12   3   -3.38    6.07
  -2 -12  -3   -3.07    7.14
   2  12   3    5.01    5.55
   2  12   4   37.37   10.23
   2  12   4   33.61    4.29
   2  12   4   30.86    8.81
   2  12   4   30.64    7.87
  -2 -12  -4   41.30   10.25
  -2 -12  -5  144.89   16.64
   2  12   5  126.26    7.12
   2  12   5  137.38   14.84
   2  12   5  115.48    5.12
   2  12   5  144.45   14.77
   2  12   5  133.95   15.41
  -2 -12  -5  128.43    7.47
   2  12   6  396.19   24.23
   2  12   6  378.92   25.58
   2  12   6  382.18   24.10
   2  12   6  345.15   15.60
  -2 -12  -6  376.91   26.92
  -2 -12  -6  345.25   16.81
  -2 -12  -7   67.75    8.54
   2  12   7   86.88   12.36
   2  12   7  102.19   13.07
   2  12   7  113.28   13.07
  -2 -12  -7  105.67   15.04
   2  12   7   77.65    7.93
   2  12   8  561.70   18.09
  -2 -12  -8  527.68   27.02
   2  12   8  556.94   30.58
  -2 -12  -8  629.48   36.15
   2  12   8  598.18   29.35
   2  12   8  538.89   24.82
   2  12   8  614.51   33.13
   2  12   9  160.23   16.20
  -2 -12  -9  143.68   15.18
  -2 -12  -9  164.78   18.60
   2  12   9  140.70    9.74
   2  12  10  512.12   29.20
   2  12  10  448.33   20.74
  -2 -12 -10  433.21   28.98
  -2 -12 -10  525.49   34.15
  -2 -12 -11   69.59   12.90
   2  12  11   91.56   12.83
  -2 -12 -12   13.61    8.45
   2  12  12   12.63    7.02
  -2 -12 -13    0.25    7.78
   2  12  13   14.87    7.59
  -2 -12 -14   -5.14    8.90
   2  12  14    6.44    6.33
  -2 -12 -15   30.27   13.62
   2  12  15   13.16    7.22
  -2 -12 -16    6.87    9.38
   2  12  16   18.94    7.47
   2  12  17   74.58   13.36
  -2 -13   3   32.14   13.28
  -2 -13   2   -9.63   10.41
  -2 -13   2    2.16    9.11
   2  13  -2    2.52    9.13
  -2 -13   1   30.32   10.52
  -2 -13   1   21.50   12.58
   2  13  -1   16.32    6.53
   2  13  -1   -2.63    8.59
   2  13   0   91.80   11.66
  -2 -13   0   83.24   15.99
  -2 -13   0   91.32   17.88
   2  13   0   89.53   12.77
   2  13   0   79.92   14.49
   2  13   1    1.15    4.20
  -2 -13  -1    3.44    7.72
   2  13   1   -1.20    5.41
   2  13   1   -5.64    8.15
  -2 -13  -1  -14.36    8.84
  -2 -13  -2  460.45   32.74
   2  13   2  435.49   30.40
   2  13   2  426.81   26.98
  -2 -13  -2  474.79   33.02
   2  13   2  497.42   32.17
   2  13   3   21.28    8.95
   2  13   3    7.56    5.23
  -2 -13  -3    9.43    6.90
   2  13   3   21.53    8.37
   2  13   4 1157.97   49.14
   2  13   4 1120.61   46.63
  -2 -13  -4 1194.83   52.90
   2  13   4 1274.88   52.12
   2  13   5   69.94   12.59
   2  13   5   85.51   12.56
   2  13   5   74.58   12.66
  -2 -13  -5   93.95   15.14
   2  13   6  317.57   23.17
   2  13   6  335.36   25.10
   2  13   6  301.91   22.59
  -2 -13  -6  280.13   13.42
  -2 -13  -6  330.65   26.67
  -2 -13  -7   37.81   11.08
   2  13   7   17.26    7.31
   2  13   7   28.67    8.57
   2  13   7   18.15    7.75
  -2 -13  -7   11.73    3.95
  -2 -13  -8   64.40   14.01
   2  13   8   78.04   11.84
   2  13   8   76.89   11.97
   2  13   8   75.49   12.87
  -2 -13  -8   62.31    8.83
  -2 -13  -9   -4.93    8.68
   2  13   9    6.49    5.51
   2  13   9   -5.18    7.41
  -2 -13  -9   10.38    4.42
   2  13   9   -1.21    5.81
   2  13  10   68.03   12.06
   2  13  10   69.53   13.02
   2  13  10   49.12   10.02
   2  13  10   70.00    7.33
  -2 -13 -10   91.43   16.36
  -2 -13 -10   60.58   11.09
  -2 -13 -11   17.32   10.30
   2  13  11   10.50    6.68
   2  13  11   10.05    4.42
  -2 -13 -11   20.71    8.36
  -2 -13 -12  189.68   24.32
  -2 -13 -12  197.22   22.58
   2  13  12  164.58   18.45
  -2 -13 -13   61.89   14.33
   2  13  13   81.96   13.24
  -2 -13 -14  177.21   24.64
   2  13  14  153.85   18.17
   2  13  15   35.82   10.51
  -2 -13 -15   27.39   12.17
   2  13  16   74.16   13.22
  -2 -13 -16   90.45   20.20
   2  13  17   14.94    8.11
  -2 -14   2  229.15   31.55
  -2 -14   1   85.19   20.19
  -2 -14   1  142.20   21.10
  -2 -14   0  242.31   26.67
  -2 -14   0  216.49   27.87
   2  14   0  224.23   20.07
   2  14   0  232.27   24.71
   2  14   1  126.51   15.01
  -2 -14  -1  142.90   20.99
  -2 -14  -1  142.37   20.15
   2  14   1  125.52   17.89
   2  14   2  102.49   14.58
   2  14   2  135.61   17.96
  -2 -14  -2   95.86   17.09
  -2 -14  -2  120.60   18.35
   2  14   3   53.68   11.16
  -2 -14  -3   64.47   13.67
   2  14   3   51.43   10.62
   2  14   4   20.96    9.41
  -2 -14  -4   28.39   10.50
   2  14   4   19.20    9.58
   2  14   4   17.20    8.04
   2  14   5    6.33    7.54
  -2 -14  -5   15.34    7.47
   2  14   5   21.68    9.04
   2  14   5   12.26    7.22
   2  14   6  122.55   15.42
  -2 -14  -6  131.75   17.77
   2  14   6  150.07   17.86
   2  14   6  104.58   14.64
   2  14   7   14.32    7.41
  -2 -14  -7    0.09    7.48
   2  14   7    6.08    6.86
   2  14   7   -0.55    6.61
   2  14   8  197.87   19.16
  -2 -14  -8  231.87   23.69
   2  14   8  275.36   23.73
   2  14   8  225.42   21.04
   2  14   9   42.06   10.76
   2  14   9   50.78   10.20
   2  14   9   54.09   11.79
  -2 -14  -9   61.35    9.46
  -2 -14  -9   68.54   14.65
  -2 -14 -10  414.86   27.46
  -2 -14 -10  530.31   37.00
   2  14  10  474.86   32.36
   2  14  10  443.51   29.37
   2  14  10  459.11   27.35
   2  14  11   11.62    8.68
   2  14  11    3.38    6.43
  -2 -14 -11   -1.94    6.95
  -2 -14 -11    5.99   10.09
   2  14  11   10.98    6.22
   2  14  12  206.44   20.61
  -2 -14 -12  217.49   23.59
  -2 -14 -12  278.15   29.15
   2  14  12  231.42   18.88
   2  14  13    5.50    5.45
   2  14  13  -11.65    8.77
  -2 -14 -13   -5.15    8.85
   2  14  14   39.47   10.67
  -2 -14 -14   41.99   12.44
   2  14  15   53.58   11.87
  -2 -14 -15   29.60   13.21
   2  14  16   24.33    8.75
  -2 -14 -16    5.57   11.95
  -2 -15   1   15.79   12.82
  -2 -15   0   37.98   14.00
   2  15   1   11.70    8.57
  -2 -15  -1   25.31    9.72
  -2 -15  -1   28.05   12.31
  -2 -15  -2   69.21   15.28
   2  15   2   52.25   11.70
   2  15   2   62.73   13.93
  -2 -15  -3   77.34   14.70
   2  15   3   95.44   16.02
   2  15   3   96.22   15.73
   2  15   3   65.02   12.06
  -2 -15  -4  325.45   29.45
   2  15   4  349.33   28.87
   2  15   4  298.98   26.23
   2  15   4  296.65   24.89
  -2 -15  -5  107.58   17.69
   2  15   5   93.35   15.37
   2  15   5   68.88   13.37
   2  15   5   60.76   12.02
  -2 -15  -6  397.10   31.89
   2  15   6  387.18   29.64
   2  15   6  344.53   27.03
   2  15   6  299.62   24.85
   2  15   7  102.30   14.92
  -2 -15  -7  121.55   18.61
   2  15   7   63.54   12.05
   2  15   7   78.53   14.42
   2  15   8  168.35   18.56
  -2 -15  -8  155.22   20.91
   2  15   8  188.63   21.22
   2  15   8  168.15   19.19
  -2 -15  -9  -11.28   10.25
   2  15   9   -7.97    7.86
   2  15   9  -12.67    9.00
   2  15   9    5.82    6.65
  -2 -15 -10   35.32   12.45
   2  15  10   22.10    9.80
   2  15  10    9.80    6.13
   2  15  10   25.96    9.81
   2  15  11    3.16    6.82
   2  15  11   -7.98    7.50
   2  15  11   -9.91    9.42
   2  15  12   42.66   11.78
  -2 -15 -12   52.83   15.77
  -2 -15 -12   21.69    9.96
   2  15  12   22.84    9.75
   2  15  12   18.60    7.84
  -2 -15 -13    8.90    9.46
   2  15  13    8.69    7.41
   2  15  13   11.64    6.36
  -2 -15 -14   69.95   16.10
   2  15  14   85.01   14.89
  -2 -15 -15   -9.53    9.87
  -2 -15 -16   84.61   21.17
   2  16   2    8.01    6.94
   2  16   3  186.70   20.89
   2  16   4   35.06   11.67
  -2 -16  -4   30.62   12.26
   2  16   4   22.33    9.05
   2  16   4   41.85   12.13
   2  16   5  -14.11    9.10
  -2 -16  -5    9.55    9.63
   2  16   5   -1.78    8.17
   2  16   5   20.26    9.86
   2  16   6    5.51    8.16
  -2 -16  -6   10.08    8.77
   2  16   6  -14.32    8.73
   2  16   6  -15.11    9.06
   2  16   7   16.09    8.10
  -2 -16  -7   21.45   11.48
   2  16   7   19.44    8.75
   2  16   7    8.17    9.62
   2  16   8    9.34    7.78
   2  16   8   16.98    9.37
  -2 -16  -8    3.46    8.92
   2  16   8   15.38    8.04
   2  16   9  210.63   23.06
  -2 -16  -9  188.37   24.88
   2  16   9  168.99   19.09
   2  16   9  181.44   20.75
   2  16  10  284.46   26.61
   2  16  10  206.35   21.93
   2  16  10  170.95   19.29
  -2 -16 -10  239.43   27.89
   2  16  11   34.20    9.75
   2  16  11   37.20   11.85
   2  16  11   59.19   13.15
  -2 -16 -11   40.35   12.81
   2  16  12  136.74   16.14
   2  16  12  148.01   19.84
  -2 -16 -12  141.87   23.11
   2  16  12  126.24   18.06
   2  17   3   50.23   11.78
   2  17   4    0.03    7.51
   2  17   5   93.04   15.83
   2  17   6   11.89    8.64
   2  17   6    9.74    7.40
   2  17   7  138.22   19.28
   2  17   7  185.04   21.12
   2  17   8  -11.25    8.31
   2  17   8   31.95   11.78
   2  17   9  118.90   17.33
   2  17   9  149.71   20.79
   2  17  10   53.84   12.70
   2  17  11   -3.99    8.25
   2  17  12   -4.24    8.14
   2  18  10    8.46    9.57
   2  18  11  110.56   16.39
  -3  18   6   12.74    7.85
  -3  17   7  142.86   16.55
  -3  17   6  -19.16    9.27
  -3  17   5   37.52   10.08
  -3  17   4    1.71    7.66
  -3  16   9  128.01   18.70
  -3  16   9   72.81   14.16
   3 -16  -9  147.22   23.64
  -3  16   8   -3.85    8.95
  -3  16   8   -4.25    7.61
   3 -16  -8   11.38   12.39
  -3  16   7   -3.25    5.92
  -3  16   7    9.43    7.78
  -3  16   7   -9.58    9.19
   3 -16  -7   11.87   11.05
  -3  16   6   10.72    6.72
  -3  16   6    2.25    7.39
  -3  16   6   12.87    8.34
   3 -16  -6    1.91    9.83
  -3  16   5   33.81    9.94
  -3  16   5    2.01    7.79
  -3  16   5   31.38   10.43
   3 -16  -5    3.59    9.30
  -3  16   4   77.10   13.72
  -3  16   4   67.57   14.71
  -3  16   4   68.90   13.94
   3 -16  -4   75.50   16.74
  -3  16   3  206.53   20.95
   3 -16  -3  181.90   23.78
  -3  16   3  184.88   21.30
   3 -16  -2   37.52   12.60
  -3  16   2    7.73    8.26
  -3  16   1  189.70   21.10
   3 -16  -1  217.02   25.82
  -3  16   0   -4.36    7.56
  -3  15  13   -0.14    6.93
   3 -15 -13   -4.29    8.12
  -3  15  13   -0.08    6.66
  -3  15  12   -8.40    8.49
  -3  15  12    4.60    5.95
  -3  15  11   11.29    7.39
  -3  15  11   13.08   10.12
  -3  15  11   -0.67    7.07
   3 -15 -11    4.05    8.64
  -3  15  10   13.83    5.83
  -3  15  10   19.04    9.99
   3 -15 -10   32.79   11.09
  -3  15  10   17.14    8.57
  -3  15   9    7.25    7.12
  -3  15   9    5.25    6.70
  -3  15   8  164.84   20.69
  -3  15   8  153.38   18.66
  -3  15   8  177.08   15.78
   3 -15  -7   99.91   18.68
  -3  15   7   89.38   11.94
  -3  15   7   91.93   15.03
  -3  15   7   93.25   15.58
  -3  15   6  296.07   24.91
   3 -15  -6  320.14   30.88
  -3  15   6  240.17   19.82
  -3  15   6  326.22   28.22
  -3  15   5  270.77   23.98
  -3  15   5  209.79   19.63
   3 -15  -5  248.40   26.48
  -3  15   5  250.45   24.92
   3 -15  -4   86.89   15.45
  -3  15   4   63.56   12.13
  -3  15   4   70.77   12.93
  -3  15   4   86.30   15.25
   3 -15  -3   79.21   15.08
  -3  15   3   65.81   12.39
  -3  15   3   83.99   13.36
  -3  15   3   59.02   13.35
   3 -15  -2   -2.63    7.06
  -3  15   2   11.28    6.98
  -3  15   2   10.57    7.62
  -3  15   2    3.59    7.77
   3 -15  -1   -2.30    7.32
  -3  15   1   -8.71    7.84
  -3  15   1    2.29    7.62
   3 -15   0  -19.82    9.60
  -3  15   0   12.52    9.32
   3 -15   1   90.70   17.24
   3 -15   2   35.70   11.49
   3 -15   2   48.54   15.50
   3 -15   3  293.09   34.05
  -3  14  14  113.43   17.44
  -3  14  14   87.67   14.09
  -3  14  13    3.91    7.85
   3 -14 -13  -27.07   12.57
  -3  14  13  -11.78    8.58
  -3  14  12  173.67   19.03
   3 -14 -12  128.12   22.79
  -3  14  12  141.50   17.83
   3 -14 -11   -1.54    7.57
  -3  14  11   13.18    7.49
  -3  14  11    7.52    7.37
  -3  14  10  276.65   21.81
  -3  14  10  283.05   23.99
   3 -14 -10  279.66   29.22
  -3  14   9   28.33    9.23
  -3  14   9   23.26    7.11
  -3  14   9   20.40    8.85
   3 -14  -9   24.13    8.60
  -3  14   8   37.40    7.69
   3 -14  -8   49.37   11.96
  -3  14   8   61.50   13.16
   3 -14  -8   67.21   16.29
  -3  14   8   55.72    9.19
  -3  14   8   50.66   11.20
  -3  14   7   -3.90    5.25
   3 -14  -7   -1.14    5.14
   3 -14  -7   15.27   11.63
  -3  14   7    7.28    5.01
  -3  14   7    0.97    7.26
  -3  14   7    1.52    6.47
  -3  14   6   16.50    7.61
  -3  14   6    3.31    6.85
  -3  14   6    1.99    5.09
   3 -14  -6   21.90   10.79
  -3  14   5   -6.27    7.14
  -3  14   5   14.07    8.26
  -3  14   5   10.81    6.04
   3 -14  -5   13.13    7.81
  -3  14   4   65.03   12.37
  -3  14   4   56.55   12.42
  -3  14   4   55.32   10.84
   3 -14  -4   42.25   12.44
  -3  14   3   48.89   10.97
   3 -14  -3   31.62   10.82
  -3  14   3   58.86   12.40
  -3  14   2  200.17   20.00
   3 -14  -2  218.66   23.36
  -3  14   2  175.67   18.67
  -3  14   2  250.76   23.54
  -3  14   1  136.14   16.47
   3 -14  -1  121.53   16.24
   3 -14  -1  150.60   19.50
  -3  14   1  105.03   15.48
  -3  14   1  126.53   17.37
   3 -14   0  197.08   22.64
  -3  14   0  175.02   18.85
   3 -14   0  177.92   20.88
   3 -14   1  156.86   21.35
  -3  14  -1  139.24   16.77
   3 -14   1  137.24   19.00
   3 -14   2  111.50   17.55
   3 -14   2  107.56   19.94
   3 -14   3   57.12   13.59
   3 -14   3   98.65   20.85
   3 -14   4   -7.07    9.66
   3 -14   4   21.56   11.76
   3 -13 -14  103.12   22.61
  -3  13  14   90.59   15.31
  -3  13  14   63.11   12.06
  -3  13  13   -1.05    6.97
   3 -13 -13   13.73   10.66
  -3  13  13    4.81    5.96
   3 -13 -12   63.65   15.99
  -3  13  12   52.81   11.22
  -3  13  12   64.47   11.90
   3 -13 -11  -10.29    9.73
  -3  13  11   -6.33    6.70
  -3  13  11   -3.16    5.70
   3 -13 -10    8.72    8.91
  -3  13  10    6.74    6.02
  -3  13  10   -0.02    6.45
  -3  13   9    2.56    4.08
   3 -13  -9   19.31    9.76
  -3  13   9   10.53    5.70
  -3  13   9    4.82    5.90
   3 -13  -8  192.01   21.17
  -3  13   8  180.84   14.08
  -3  13   8  224.01   17.26
  -3  13   8  216.88   20.00
  -3  13   8  195.20   20.38
   3 -13  -7   16.88   11.66
  -3  13   7    5.98    6.84
  -3  13   7    6.99    7.12
  -3  13   7    4.30    4.45
  -3  13   7   -3.72    4.90
   3 -13  -7    2.35    5.84
   3 -13  -6  626.48   38.79
   3 -13  -6  555.93   31.69
  -3  13   6  586.72   34.33
  -3  13   6  554.97   24.96
  -3  13   6  583.99   32.59
  -3  13   6  530.28   26.83
  -3  13   5    5.23    7.08
  -3  13   5    0.11    6.04
   3 -13  -5   -1.75    8.61
  -3  13   5   10.62    5.65
   3 -13  -5    2.78    4.62
  -3  13   4  509.87   28.57
   3 -13  -4  640.10   37.73
  -3  13   4  580.83   20.96
  -3  13   4  634.53   36.26
   3 -13  -4  543.56   23.89
  -3  13   4  575.05   33.06
  -3  13   3  118.84   14.55
   3 -13  -3  119.80   16.67
  -3  13   3  133.00   16.98
   3 -13  -3  118.66   12.42
  -3  13   3  126.98   15.67
  -3  13   2  224.39   21.52
  -3  13   2  212.13   20.26
   3 -13  -2  223.18   21.73
  -3  13   2  195.71   18.44
   3 -13  -2  216.66   18.78
  -3  13   1    0.65    6.12
   3 -13  -1   12.07    7.51
  -3  13   1    1.50    5.88
   3 -13  -1    6.43    6.22
  -3  13   1    1.98    6.18
  -3  13   0   26.12    8.53
   3 -13   0   23.21    8.98
   3 -13   0   30.43    9.28
  -3  13   0   35.40    9.42
  -3  13   0   25.63    9.61
   3 -13   1   -0.32    7.53
   3 -13   1    0.06    7.31
  -3  13  -1   -1.39    6.03
   3 -13   2   60.18   15.11
   3 -13   2   71.68   14.03
   3 -13   3  133.28   22.16
   3 -13   3  125.42   18.23
   3 -13   4  188.32   26.46
   3 -13   4  175.09   21.51
   3 -13   5  178.58   26.51
   3 -13   5  121.60   18.27
   3 -13   6   63.30   13.64
  -3  12  14    5.16    7.65
  -3  12  14    3.43    5.90
  -3  12  13   14.64    8.36
  -3  12  13   17.62    7.84
  -3  12  12   95.85   14.59
   3 -12 -12   63.79   16.59
  -3  12  12   54.94   10.98
  -3  12  11   58.97   11.92
   3 -12 -11   75.53   16.91
  -3  12  11   67.71   12.14
  -3  12  10  317.85   24.01
   3 -12 -10  344.48   32.50
  -3  12  10  326.51   23.35
  -3  12   9   66.68   11.50
  -3  12   9   82.65    8.26
  -3  12   9   78.02   11.16
   3 -12  -9   94.24   16.54
  -3  12   8  354.92   24.43
  -3  12   8  356.34   22.21
   3 -12  -8  338.15   28.49
  -3  12   8  325.43   17.58
   3 -12  -7   40.91   13.13
  -3  12   7   22.85    6.55
   3 -12  -7    7.46    5.70
  -3  12   7   32.10    6.29
  -3  12   7   19.64    7.36
  -3  12   7   21.31    7.75
  -3  12   6  202.30   19.44
  -3  12   6  176.29   13.63
   3 -12  -6  141.30   16.04
   3 -12  -6  234.83   23.50
  -3  12   6  172.81   13.98
  -3  12   6  178.36   17.31
  -3  12   5   10.57    7.04
   3 -12  -5   -2.60    5.57
  -3  12   5   -1.54    4.47
  -3  12   5   -4.09    6.35
   3 -12  -5    6.05    7.71
  -3  12   4   20.68    7.35
   3 -12  -4   12.90    7.89
   3 -12  -4   12.84    4.11
  -3  12   4   21.89    8.42
   3 -12  -4   15.34    5.37
  -3  12   4   13.47    5.41
   3 -12  -4   21.31    4.48
  -3  12   4   21.56    4.75
  -3  12   3   -0.96    6.11
  -3  12   3    1.98    5.17
   3 -12  -3   -2.78    8.85
  -3  12   3  -10.24    7.09
   3 -12  -3    3.11    2.97
   3 -12  -3    2.77    4.35
  -3  12   3    4.65    2.68
  -3  12   2  256.70   21.66
   3 -12  -2  237.56   18.68
  -3  12   2  255.28   20.47
  -3  12   2  244.24   19.43
   3 -12  -2  261.70   22.13
  -3  12   2  202.06    7.46
  -3  12   1   23.47    8.32
   3 -12  -1   26.22    7.51
  -3  12   1   20.20    7.58
  -3  12   1   19.39    7.23
   3 -12  -1   29.81    7.90
  -3  12   0  793.56   38.95
   3 -12   0  773.06   39.75
  -3  12   0  760.76   36.83
  -3  12   0  863.37   41.54
   3 -12   0  740.34   40.51
  -3  12  -1   34.88    9.31
   3 -12   1   19.05   10.16
   3 -12   1    6.57    5.85
  -3  12  -2  693.33   34.12
   3 -12   2  616.96   41.12
   3 -12   2  664.62   37.77
   3 -12   3   99.24   18.09
   3 -12   3   64.25   12.26
   3 -12   4  166.95   24.12
   3 -12   4  144.72   18.66
   3 -12   5   76.05   18.06
   3 -12   5   16.11    7.95
   3 -12   6    7.27   10.44
   3 -12   6    1.61    7.10
   3 -12   7   -3.34    8.10
  -3  11  14   99.27   13.50
  -3  11  14  130.47   18.02
   3 -11 -14  133.79   25.27
  -3  11  13   51.74   10.22
  -3  11  13   61.81   12.63
   3 -11 -13   91.82   19.23
  -3  11  12   56.82   10.66
  -3  11  12   46.40   10.75
   3 -11 -12   49.04   15.14
  -3  11  11   68.63   11.23
  -3  11  11   87.40   13.68
   3 -11 -11   66.30   15.93
  -3  11  10   67.42   11.01
   3 -11 -10   54.73   14.09
  -3  11  10   76.06   11.64
  -3  11   9   29.51    8.39
  -3  11   9   23.29    4.54
  -3  11   9   31.40    7.79
   3 -11  -9   15.91    8.78
  -3  11   8   72.18    7.81
  -3  11   8   84.11   12.34
   3 -11  -8   77.19   14.35
  -3  11   8   90.21   11.35
  -3  11   7   94.34    9.20
  -3  11   7   90.87   12.47
   3 -11  -7  124.46   17.72
  -3  11   7  101.67   11.26
   3 -11  -7  105.47   15.09
  -3  11   6  166.70   13.26
   3 -11  -6  142.99   16.55
  -3  11   6  168.95   16.18
  -3  11   6  142.75   11.93
  -3  11   6  174.93   17.05
   3 -11  -6  192.17   20.44
   3 -11  -5  258.22   23.08
  -3  11   5  236.42   19.86
   3 -11  -5  231.12   19.41
  -3  11   5  250.30   16.43
  -3  11   5  272.68   20.28
  -3  11   5  245.78   12.26
  -3  11   4  878.91   34.97
   3 -11  -4 1043.52   45.54
  -3  11   4 1041.74   42.57
  -3  11   4  959.66   40.04
   3 -11  -4  899.82   28.19
  -3  11   4 1007.73   26.06
   3 -11  -4  899.98   37.53
  -3  11   3   45.54    9.49
   3 -11  -3   25.99    5.28
   3 -11  -3   43.61    7.12
  -3  11   3   52.86    9.92
   3 -11  -3   61.46   11.20
  -3  11   3   42.30    3.38
  -3  11   3   40.61    7.88
   3 -11  -3   44.53    6.07
  -3  11   3   43.58    5.70
   3 -11  -2  433.60   27.30
  -3  11   2  384.38   23.28
  -3  11   2  426.32   26.87
   3 -11  -2  394.54   22.95
  -3  11   2  386.00   13.86
   3 -11  -2  383.16   16.57
   3 -11  -2  388.29   14.79
   3 -11  -2  329.79   13.02
  -3  11   2  391.63   24.40
   3 -11  -1   31.97    8.97
   3 -11  -1   14.05    5.79
  -3  11   1   28.69    8.03
  -3  11   1   23.20    7.15
   3 -11  -1   19.71    4.02
  -3  11   1   30.00    8.39
   3 -11   0  176.50   14.36
   3 -11   0  194.04   18.33
  -3  11   0  196.68   18.33
   3 -11   0  174.06   18.41
  -3  11   0  193.87   19.10
  -3  11   0  177.71   17.01
   3 -11   1    2.44    6.22
   3 -11   1    4.29    4.56
   3 -11   1    7.21    6.26
  -3  11  -1   16.24    8.03
  -3  11  -1    8.99    6.38
  -3  11  -1   -1.09    6.74
   3 -11   2   -2.03    6.34
  -3  11  -2    1.19    5.85
   3 -11   2   -4.27    6.57
   3 -11   3    2.08    6.49
   3 -11   3   -1.98    6.33
   3 -11   4   83.08   13.21
   3 -11   4   88.82   17.16
  -3  11  -4   86.11   11.66
   3 -11   5    0.80    5.98
   3 -11   5    6.24    9.67
  -3  11  -5    2.21    5.45
   3 -11   6  385.92   30.70
   3 -11   6  380.93   37.09
  -3  11  -6  370.89   26.96
   3 -11   7   28.72   10.06
  -3  11  -7   -6.94    8.86
   3 -11   7   12.19   11.30
   3 -11   8  417.62   33.91
  -3  11  -8  319.38   27.93
  -3  10  14  -16.78    9.51
   3 -10 -14   -3.60   10.02
  -3  10  13    0.98    4.85
   3 -10 -13    5.92    9.09
  -3  10  13   -7.57    7.57
   3 -10 -12    9.66    6.29
  -3  10  12   12.14    6.00
   3 -10 -12   20.81   10.00
  -3  10  12    8.50    6.76
   3 -10 -11  127.47   14.01
  -3  10  11  108.05   12.87
   3 -10 -11  113.79   20.04
  -3  10  11  117.44   14.92
   3 -10 -10   57.91    8.82
   3 -10 -10   65.97   15.57
  -3  10  10   62.42   11.15
  -3  10  10   70.27   10.66
   3 -10  -9  628.50   25.44
   3 -10  -9  654.13   41.66
  -3  10   9  613.00   30.92
  -3  10   9  613.07   30.88
  -3  10   9  599.92   19.46
   3 -10  -8  284.18   13.62
   3 -10  -8  281.18   25.79
  -3  10   8  282.91   19.87
  -3  10   8  296.51   20.72
  -3  10   8  285.72   13.59
  -3  10   7  526.39   20.32
  -3  10   7  551.47   28.10
  -3  10   7  596.37   23.90
  -3  10   7  557.56   26.14
   3 -10  -7  547.29   34.40
   3 -10  -6  451.40   29.98
  -3  10   6  350.57   17.55
  -3  10   6  328.36   22.02
   3 -10  -6  380.33   27.16
  -3  10   6  425.81   21.59
  -3  10   5  231.83   14.83
  -3  10   5  292.59   20.94
   3 -10  -5  213.00   18.80
  -3  10   5  243.97   12.83
  -3  10   5  245.63   18.64
   3 -10  -5  284.39   22.64
  -3  10   4  159.05   15.05
  -3  10   4  192.75   17.25
   3 -10  -4  153.26    8.99
  -3  10   4  152.12   12.71
  -3  10   4  176.04    9.74
   3 -10  -4  186.23   18.31
   3 -10  -3    2.32    3.28
  -3  10   3    0.36    4.93
   3 -10  -3   -7.59    8.61
  -3  10   3    4.42    2.08
  -3  10   3    5.42    5.45
   3 -10  -3   -0.96    3.00
  -3  10   3    4.81    2.81
  -3  10   3    3.48    4.93
  -3  10   2   14.77    6.11
  -3  10   2   13.58    6.19
  -3  10   2    7.85    5.43
  -3  10   2   18.15    3.51
   3 -10  -2   16.60    5.65
   3 -10  -2   14.60    3.11
   3 -10  -2   20.22    3.89
   3 -10  -1    5.01    5.22
  -3  10   1    5.40    5.72
  -3  10   1   10.82    6.15
   3 -10  -1   12.50    6.92
  -3  10   1    0.31    5.27
  -3  10   1    5.96    2.03
   3 -10  -1    8.90    3.56
   3 -10  -1   10.53    2.54
   3 -10  -1    0.94    2.58
  -3  10   0  382.40   23.10
  -3  10   0  401.41   24.91
   3 -10   0  337.16   23.83
   3 -10   0  356.39   19.78
  -3  10   0  357.88   22.80
   3 -10   0  403.76   24.84
  -3  10  -1  235.53   17.89
   3 -10   1  204.77    8.77
   3 -10   1  230.25   21.01
  -3  10  -1  264.83   20.99
   3 -10   1  190.03   16.22
  -3  10  -1  203.74   18.41
   3 -10   1  234.88   18.91
  -3  10  -2 1231.27   43.89
   3 -10   2 1186.65   46.33
   3 -10   2 1078.55   29.12
   3 -10   2 1124.51   45.88
   3 -10   2 1163.11   52.21
   3 -10   3   45.92    5.23
   3 -10   3   61.63   10.54
  -3  10  -3   59.70    8.51
   3 -10   3   52.64   12.32
  -3  10  -4  811.68   34.94
   3 -10   4  822.41   47.56
   3 -10   4  828.20   39.67
   3 -10   4  740.29   26.81
  -3  10  -5    3.75    6.01
   3 -10   5    8.58    8.82
   3 -10   5    5.93    5.87
   3 -10   6  203.73   20.80
   3 -10   6  207.23   25.93
  -3  10  -6  155.36   17.08
   3 -10   7   16.77    9.97
  -3  10  -7   -2.34    7.12
   3 -10   7    2.12    5.85
   3 -10   8   17.03   12.56
  -3  10  -8  -10.82    9.03
  -3  10  -9    5.18    7.21
   3  -9 -14    4.48    7.20
   3  -9 -14   12.69   12.30
  -3   9  14   12.55    8.47
  -3   9  13  290.72   20.49
   3  -9 -13  311.86   27.14
   3  -9 -13  337.12   34.74
  -3   9  13  306.01   25.97
   3  -9 -12    1.84    6.54
   3  -9 -12    2.24    9.59
  -3   9  12    5.70    6.50
  -3   9  12   12.41    6.24
  -3   9  11  319.63   21.39
   3  -9 -11  366.42   25.37
   3  -9 -11  394.50   34.55
  -3   9  11  342.70   24.94
  -3   9  10   20.93    6.59
   3  -9 -10   17.97    6.56
   3  -9 -10    4.65    7.87
  -3   9  10   17.43    7.04
  -3   9   9   52.15    4.07
  -3   9   9   55.32    9.06
   3  -9  -9   61.07    8.87
   3  -9  -9   29.10   11.05
  -3   9   9   53.07    9.83
  -3   9   8  -17.88    7.27
  -3   9   8   -0.96    2.06
   3  -9  -8    1.18    3.27
   3  -9  -8   -2.48    7.75
  -3   9   8   -3.93    5.51
  -3   9   7   -1.17    4.01
   3  -9  -7   -2.76    6.57
  -3   9   7    0.34    2.54
  -3   9   7   -5.45    6.43
  -3   9   7   -1.65    3.29
   3  -9  -7    0.06    2.82
   3  -9  -6   13.71    9.84
  -3   9   6    5.01    4.14
  -3   9   6   -7.89    5.95
  -3   9   6    3.86    3.25
   3  -9  -6    3.34    2.12
  -3   9   6   -5.07    5.45
  -3   9   5  185.11   11.44
  -3   9   5  179.40   12.10
   3  -9  -5  221.36   19.84
   3  -9  -5  212.77   18.63
  -3   9   5  201.68   15.80
  -3   9   5  183.38   15.37
  -3   9   4   76.30    8.43
   3  -9  -4   79.71   12.10
  -3   9   4   87.60   11.11
  -3   9   4   81.24   10.47
  -3   9   4   82.74   10.76
   3  -9  -4   75.86    5.70
  -3   9   4   91.29    7.31
  -3   9   3  770.83   30.02
   3  -9  -3  839.92   36.67
  -3   9   3  820.93   34.85
  -3   9   3  811.01   35.74
   3  -9  -3  756.19   26.52
  -3   9   3  805.44   26.95
  -3   9   3  808.16   33.77
  -3   9   3  849.88   23.81
   3  -9  -2  393.05   23.71
  -3   9   2  353.13   20.05
  -3   9   2  394.86   15.80
  -3   9   2  395.97   23.40
  -3   9   2  358.24   23.46
  -3   9   2  411.78   23.01
   3  -9  -2  342.70   18.89
   3  -9  -2  371.37   16.53
   3  -9  -2  335.74   13.49
  -3   9   2  384.99   13.12
   3  -9  -1  977.65   31.78
  -3   9   1 1186.74   42.89
   3  -9  -1 1052.59   39.37
  -3   9   1 1104.64   28.18
   3  -9  -1 1061.37   28.95
   3  -9  -1 1184.15   42.44
  -3   9   1 1069.26   39.17
  -3   9   1 1181.44   41.63
   3  -9  -1 1060.16   26.91
   3  -9   0  297.15   11.17
   3  -9   0  297.18   21.25
  -3   9   0  333.55   21.39
   3  -9   0  294.50   10.69
  -3   9   0  338.14   20.72
   3  -9   0  304.83   17.66
   3  -9   0  322.74   21.12
  -3   9   0  302.20   20.44
  -3   9   0  312.26   10.31
  -3   9  -1  320.80   21.94
   3  -9   1  293.46   22.72
   3  -9   1  286.78   11.50
  -3   9  -1  265.13   19.09
   3  -9   1  293.92   19.94
  -3   9  -1  316.42   21.52
   3  -9   1  275.93   18.54
   3  -9   2  188.24   19.31
   3  -9   2  178.66   15.87
   3  -9   2  168.70    9.45
  -3   9  -2  186.17   15.74
   3  -9   2  171.69   16.17
   3  -9   3    2.91    4.47
   3  -9   3    1.32    2.08
  -3   9  -3   -3.30    3.61
   3  -9   3   -2.61    7.76
   3  -9   4   -3.26    5.55
   3  -9   4   -0.25    2.64
  -3   9  -4    2.36    3.79
   3  -9   4   -3.89    7.70
   3  -9   5   22.52    6.48
   3  -9   5   26.03    5.74
   3  -9   5   25.78    9.96
  -3   9  -5   32.68    8.01
   3  -9   6  316.94   19.24
   3  -9   6  290.34   28.92
  -3   9  -6  294.65   22.59
   3  -9   7  120.62   12.44
  -3   9  -7   93.79   14.13
   3  -9   7  100.59   19.75
  -3   9  -8  473.59   32.09
   3  -9   8  518.81   42.30
  -3   9  -9   44.12   11.56
   3  -9   9   62.13   16.90
  -3   9 -10  267.23   27.22
   3  -8 -15  145.19   21.88
   3  -8 -14   -1.01    7.00
  -3   8  14  -12.45    9.06
   3  -8 -13   23.51   10.29
   3  -8 -13   35.19   14.65
  -3   8  13   28.87   10.32
  -3   8  12    3.19    4.28
   3  -8 -12    0.38    6.18
   3  -8 -12   -2.92    8.52
  -3   8  12    8.35    6.24
   3  -8 -11   55.91   14.32
  -3   8  11   44.22   10.54
   3  -8 -11   54.31   11.06
  -3   8  11   39.07    7.99
   3  -8 -10   60.79   14.07
  -3   8  10   79.19   11.83
  -3   8  10   79.03   10.02
   3  -8 -10   65.12   11.41
  -3   8   9  782.69   33.02
   3  -8  -9  812.07   46.13
  -3   8   9  817.15   36.39
   3  -8  -9  786.05   35.07
  -3   8   8    0.95    4.63
   3  -8  -8   -2.87    4.29
  -3   8   8    6.21    2.02
  -3   8   8    1.34    2.96
   3  -8  -8   -4.54    8.43
  -3   8   8    7.01    5.37
   3  -8  -7 1011.92   33.74
  -3   8   7  937.38   36.05
  -3   8   7  890.62   24.74
  -3   8   7  973.95   36.72
  -3   8   7  996.14   33.77
  -3   8   6    7.46    4.95
  -3   8   6    6.32    2.87
  -3   8   6    0.97    4.53
   3  -8  -6    5.39    3.16
  -3   8   5 1643.28   51.05
  -3   8   5 1555.34   41.50
   3  -8  -5 1633.44   39.26
  -3   8   4  145.96   10.50
  -3   8   4  187.85   10.71
   3  -8  -4  180.30   16.23
   3  -8  -4  193.81   17.13
   3  -8  -4  162.41    7.37
  -3   8   4  157.95   13.66
   3  -8  -4  167.31    8.06
   3  -8  -3   39.03    5.17
   3  -8  -3   46.37    9.11
  -3   8   3   37.17    7.24
  -3   8   3   38.67    7.14
  -3   8   3   35.42    5.97
   3  -8  -3   45.12    8.59
  -3   8   3   36.43    6.59
  -3   8   3   33.31    4.31
  -3   8   3   30.60    7.16
   3  -8  -3   38.69    3.27
  -3   8   3   44.21    5.75
   3  -8  -3   36.83    3.25
   3  -8  -2    8.15    2.49
  -3   8   2    2.14    4.29
   3  -8  -2    6.05    4.28
   3  -8  -2    3.58    3.19
  -3   8   2    7.33    2.77
  -3   8   2   -0.38    4.20
  -3   8   2    4.94    3.75
   3  -8  -2    6.26    4.44
  -3   8   2    2.33    3.51
   3  -8  -2   -3.68    6.46
  -3   8   2    7.46    2.38
  -3   8   2   11.15    5.08
   3  -8  -2    2.70    3.03
  -3   8   1   10.31    2.39
   3  -8  -1    9.27    3.20
   3  -8  -1    9.75    2.74
   3  -8  -1   10.89    4.90
  -3   8   1   11.42    4.89
  -3   8   1    3.12    4.43
   3  -8  -1    8.50    4.63
  -3   8   1   20.88    5.78
   3  -8  -1   17.90    6.55
  -3   8   1   10.35    4.35
  -3   8   1   11.54    2.78
   3  -8  -1    8.66    2.82
   3  -8   0    2.45    1.70
   3  -8   0    5.42    3.38
  -3   8   0   -2.22    5.55
   3  -8   0    6.30    5.14
  -3   8   0    1.47    4.50
   3  -8   0    2.94    4.76
  -3   8   0    1.58    1.77
  -3   8   0   -3.35    4.67
   3  -8   0    8.68    5.01
  -3   8   0   -5.78    6.17
   3  -8   0   -0.68    2.16
   3  -8   1  335.09   12.93
   3  -8   1  327.30   20.04
  -3   8  -1  354.94   21.66
   3  -8   1  325.76   11.36
  -3   8  -1  319.94   10.51
  -3   8  -1  320.90   19.68
  -3   8  -1  364.60   21.94
   3  -8   1  323.67   22.22
   3  -8   1  317.71   18.91
   3  -8   2  367.10   25.23
   3  -8   2  331.91   11.40
   3  -8   2  335.23   13.93
   3  -8   2  379.13   21.41
   3  -8   2  311.04   10.64
   3  -8   2  339.86   21.37
  -3   8  -2  356.37   20.72
  -3   8  -3  523.44   24.16
   3  -8   3  585.41   34.06
   3  -8   3  596.99   30.84
   3  -8   3  488.91   14.63
   3  -8   3  539.91   20.01
   3  -8   3  540.00   26.89
   3  -8   4  152.32    7.67
   3  -8   4  148.52   10.70
   3  -8   4  157.97   14.80
  -3   8  -4  162.48    7.60
   3  -8   4  159.80   18.69
  -3   8  -4  182.64   14.56
   3  -8   5  534.37   35.81
   3  -8   5  483.06   17.15
  -3   8  -5  508.50   16.75
  -3   8  -5  479.41   26.68
   3  -8   5  526.93   23.05
  -3   8  -6  425.27   16.45
   3  -8   6  415.67   21.86
   3  -8   6  446.47   34.31
  -3   8  -6  393.33   25.38
   3  -8   7  218.47   16.78
  -3   8  -7  226.34   20.31
   3  -8   7  245.48   27.06
   3  -8   8   86.73   18.44
  -3   8  -8   50.10   11.45
   3  -8   8   62.10   10.23
   3  -8   9   10.47   10.18
   3  -8   9   13.34    5.90
  -3   8  -9   17.67    7.69
   3  -8  10   -9.77    9.85
  -3   8 -10    7.59    8.26
   3  -7 -16   11.94    9.45
   3  -7 -15   38.97   14.31
   3  -7 -14   68.52   18.33
  -3   7  14   71.30   14.48
   3  -7 -14   66.66   15.40
   3  -7 -13  175.75   26.38
  -3   7  13  186.27   20.43
   3  -7 -13  168.26   21.62
   3  -7 -12  120.85   17.72
  -3   7  12  133.17   12.40
   3  -7 -12   82.85   17.41
  -3   7  12  119.24   16.47
  -3   7  11  399.78   21.75
   3  -7 -11  395.55   28.78
   3  -7 -11  378.24   33.59
  -3   7  10  183.34   14.62
   3  -7 -10  160.70   21.11
   3  -7 -10  209.03   19.71
  -3   7   9  493.98   24.29
   3  -7  -9  485.37   34.58
  -3   7   9  523.36   25.23
   3  -7  -9  516.36   29.06
   3  -7  -8   12.64    5.40
  -3   7   8    7.89    3.26
  -3   7   8    5.79    4.08
  -3   7   7  230.68   15.18
   3  -7  -7  197.99   14.74
  -3   7   7  223.36   13.40
  -3   7   7  215.57   15.33
  -3   7   7  194.02    7.32
  -3   7   7  209.50   16.00
  -3   7   7  209.93   13.20
   3  -7  -6   -1.61    3.33
   3  -7  -6    1.28    1.91
  -3   7   6    0.79    3.67
   3  -7  -6    4.75    4.34
  -3   7   6   -1.45    5.05
  -3   7   6   -1.09    3.85
  -3   7   6    1.31    1.94
  -3   7   5    1.12    5.14
   3  -7  -5    2.44    4.19
  -3   7   5    6.83    2.69
   3  -7  -5    7.99    3.32
   3  -7  -5   12.80    2.26
  -3   7   4  281.97   13.40
  -3   7   4  302.01   17.89
   3  -7  -4  332.57   20.94
   3  -7  -4  289.37   12.25
  -3   7   4  280.89   17.38
   3  -7  -4  343.19   21.01
  -3   7   4  293.45   14.17
  -3   7   3 1135.15   37.18
  -3   7   3  989.85   31.27
   3  -7  -3 1131.52   41.78
   3  -7  -3 1103.21   39.84
   3  -7  -3 1000.67   26.26
  -3   7   3 1118.38   33.01
   3  -7  -3 1192.94   42.36
  -3   7   3 1100.58   30.24
   3  -7  -2   32.63    3.66
  -3   7   2   33.98    6.70
   3  -7  -2   39.73    7.76
   3  -7  -2   30.90    5.85
  -3   7   2   35.12    5.53
  -3   7   2   38.76    6.54
   3  -7  -2   30.45    6.96
   3  -7  -2   39.83    8.26
  -3   7   2   34.53    4.00
  -3   7   2   40.12    5.09
   3  -7  -2   39.58    4.83
   3  -7  -1 1318.88   33.46
   3  -7  -1 1319.88   35.01
  -3   7   1 1358.58   32.92
   3  -7  -1 1503.69   48.92
   3  -7  -1 1341.65   43.52
  -3   7   1 1382.47   42.04
   3  -7  -1 1418.39   43.40
  -3   7   1 1368.41   41.56
   3  -7  -1 1346.20   49.08
  -3   7   1 1329.05   34.68
  -3   7   1 1457.98   46.89
  -3   7   1 1408.03   43.87
   3  -7  -1 1378.85   36.12
   3  -7   0   32.70    4.00
  -3   7   0   39.54    4.01
   3  -7   0   34.31    6.80
  -3   7   0   30.37    6.39
   3  -7   0   35.39    5.25
   3  -7   0   40.79    8.03
   3  -7   0   38.82    7.87
  -3   7   0   40.80    7.12
   3  -7   0   35.36    6.92
  -3   7   0   42.25    7.17
   3  -7   0   42.31    7.18
   3  -7   0   29.83    6.30
  -3   7   0   40.80    4.24
   3  -7   0   34.26    4.09
   3  -7   1 2014.19   49.86
  -3   7  -1 2155.58   53.64
   3  -7   1 2074.09   56.89
   3  -7   1 2016.75   38.83
  -3   7  -1 2154.83   53.06
   3  -7   1 2117.83   58.08
  -3   7  -1 1993.63   36.84
   3  -7   1 2106.85   58.79
   3  -7   1 2092.46   51.58
  -3   7  -1 2111.26   54.56
   3  -7   1 2014.02   61.53
   3  -7   1 2184.44   55.83
   3  -7   1 1982.16   39.46
   3  -7   1 1983.67   38.17
  -3   7  -2  246.40   18.45
   3  -7   2  232.78   15.52
   3  -7   2  228.87    9.95
  -3   7  -2  227.45    9.14
   3  -7   2  222.53   11.12
  -3   7  -2  261.26   18.05
   3  -7   2  219.90   18.48
  -3   7  -2  240.51   15.82
   3  -7   2  242.16   17.83
   3  -7   2  222.59    9.57
   3  -7   2  226.10   16.29
   3  -7   3  323.51   20.82
  -3   7  -3  308.53   11.38
   3  -7   3  296.22   18.44
   3  -7   3  298.17   12.62
  -3   7  -3  299.29   17.11
   3  -7   3  318.81   21.16
   3  -7   3  321.77   23.72
   3  -7   3  273.42   11.26
   3  -7   3  320.33   14.56
  -3   7  -4   25.09    6.11
   3  -7   4   27.75    4.73
   3  -7   4   21.03    8.14
   3  -7   4   22.55    4.02
   3  -7   4   24.00    6.86
   3  -7   4   19.31    5.54
   3  -7   4   22.10    3.37
  -3   7  -4   25.44    3.77
   3  -7   5   -5.01    4.68
   3  -7   5   -0.76    7.14
  -3   7  -5    3.15    4.10
   3  -7   5    2.42    2.65
  -3   7  -5    3.49    2.90
   3  -7   5    3.10    2.23
   3  -7   6   16.47    5.19
  -3   7  -6    9.12    5.45
   3  -7   6   12.15    4.76
   3  -7   6    6.71    2.74
   3  -7   6   -1.80    6.86
  -3   7  -6   11.41    3.57
  -3   7  -7  383.38   18.36
   3  -7   7  374.22   21.86
   3  -7   7  399.92   32.41
  -3   7  -7  356.05   25.29
  -3   7  -8  332.82   18.16
   3  -7   8  296.14   20.57
   3  -7   8  350.31   31.79
  -3   7  -8  292.27   23.93
   3  -7   9  425.79   26.53
   3  -7   9  391.24   35.08
  -3   7  -9  338.59   27.41
  -3   7 -10  154.05   19.63
   3  -7  10  173.99   17.64
   3  -7  10  212.07   26.69
   3  -7  11  277.18   32.62
  -3   7 -11  237.13   25.63
   3  -7  11  208.64   20.22
   3  -6 -15   34.83   13.19
   3  -6 -14   80.75   16.67
  -3   6  14  119.39   18.32
   3  -6 -14  102.31   20.87
   3  -6 -13   49.38   13.12
   3  -6 -13   42.78   13.56
  -3   6  13   36.23   10.73
   3  -6 -12  109.56   16.71
   3  -6 -12  122.37   20.61
  -3   6  12  120.21   16.37
  -3   6  12  115.93   10.29
   3  -6 -11   -4.77    7.17
   3  -6 -11   -0.74    8.68
  -3   6  11    4.12    4.13
   3  -6 -10   90.81   15.71
  -3   6  10  106.49   10.55
   3  -6 -10   86.96   13.45
  -3   6   9   95.35    9.83
   3  -6  -9   96.11   13.22
   3  -6  -9   92.23   15.90
  -3   6   9   94.81    6.38
  -3   6   8  149.20   12.31
  -3   6   8  153.93    9.60
   3  -6  -8  149.58   14.98
  -3   6   7  511.15   23.36
   3  -6  -7  515.65   25.50
  -3   6   7  527.22   20.20
   3  -6  -7  476.14   20.52
  -3   6   6  224.73   13.04
   3  -6  -6  206.16   14.32
  -3   6   6  196.16   14.71
  -3   6   6  203.02   14.27
  -3   6   6  231.54   13.35
   3  -6  -6  234.60   15.85
   3  -6  -6  191.41   10.79
  -3   6   6  210.16   13.75
  -3   6   5 1952.78   53.96
   3  -6  -5 1751.57   41.29
  -3   6   5 1828.98   51.39
   3  -6  -5 2018.20   55.16
  -3   6   5 1737.10   39.23
  -3   6   5 1881.08   49.66
   3  -6  -5 1816.09   48.21
  -3   6   4  229.79   14.44
   3  -6  -4  248.42   16.68
  -3   6   4  212.93   14.65
   3  -6  -4  217.15    9.25
  -3   6   4  237.54   15.17
  -3   6   4  220.74   10.11
   3  -6  -4  213.21   11.46
  -3   6   4  220.70   12.30
   3  -6  -3  993.34   35.14
  -3   6   3  930.86   32.56
   3  -6  -3  833.87   24.47
  -3   6   3  886.22   27.02
  -3   6   3  975.26   32.38
  -3   6   3  871.66   26.12
  -3   6   3  852.38   28.71
   3  -6  -3  979.70   35.52
  -3   6   3  925.41   32.55
  -3   6   2  174.91   12.15
  -3   6   2  165.47   10.54
   3  -6  -2  179.40   13.60
   3  -6  -2  179.63   14.82
  -3   6   2  176.76   12.42
  -3   6   2  159.32   10.02
   3  -6  -2  174.65   14.07
   3  -6  -2  152.19    9.36
  -3   6   2  178.25    9.45
   3  -6  -2  166.75   11.02
  -3   6   1  309.91   12.17
   3  -6  -1  306.26   12.71
  -3   6   1  305.13   16.65
   3  -6  -1  328.04   19.46
  -3   6   1  302.59   15.92
  -3   6   1  296.66   15.66
   3  -6  -1  302.74   16.84
   3  -6  -1  298.32   19.89
   3  -6  -1  303.07   12.37
  -3   6   1  311.24   13.43
   3  -6  -1  320.15   16.95
   3  -6  -1  319.19   14.21
   3  -6   0   28.67    3.98
   3  -6   0   31.16    3.74
   3  -6   0   27.48    5.54
  -3   6   0   25.17    4.99
   3  -6   0   28.56    6.96
   3  -6   0   27.87    6.09
   3  -6   0   30.83    5.92
  -3   6   0   30.94    5.85
  -3   6   0   33.67    5.58
   3  -6   0   35.61    6.04
   3  -6   0   29.46    4.62
  -3   6   0   26.95    3.42
  -3   6   0   28.87    3.73
   3  -6   0   28.29    4.01
   3  -6   1  281.26   11.67
   3  -6   1  276.55   18.21
   3  -6   1  275.54   11.64
  -3   6  -1  299.52   16.98
   3  -6   1  298.54   15.62
   3  -6   1  279.23   18.43
   3  -6   1  315.52   16.37
   3  -6   1  270.95   19.75
  -3   6  -1  287.09   11.04
   3  -6   1  303.59   17.42
   3  -6   1  278.99   11.54
  -3   6  -2  150.79    7.48
  -3   6  -2  152.37   13.85
   3  -6   2  149.56   12.55
   3  -6   2  152.27   13.29
   3  -6   2  147.43   12.17
  -3   6  -2  176.03   13.28
   3  -6   2  128.85   13.31
   3  -6   2  141.20    8.50
   3  -6   2  146.76   13.95
   3  -6   2  141.03   11.06
   3  -6   2  129.48   14.31
   3  -6   2  138.90    7.65
  -3   6  -2  151.58    7.65
   3  -6   2  144.80    8.02
   3  -6   3  798.91   25.61
  -3   6  -3  829.47   29.81
   3  -6   3  885.21   34.62
  -3   6  -3  846.98   35.21
   3  -6   3  806.51   33.24
  -3   6  -3  810.50   22.83
   3  -6   3  843.83   30.37
   3  -6   3  876.85   38.42
   3  -6   3  834.55   24.40
   3  -6   3  896.00   38.45
   3  -6   3  867.94   34.20
   3  -6   3  809.15   23.10
   3  -6   4   36.96    6.74
  -3   6  -4   33.28    4.44
   3  -6   4   31.17    4.15
   3  -6   4   27.08    7.15
   3  -6   4   40.30    9.04
  -3   6  -4   27.24    5.91
   3  -6   4   29.88    4.71
   3  -6   4   33.55    4.94
  -3   6  -5 1374.15   36.47
   3  -6   5 1402.62   45.45
   3  -6   5 1329.20   40.27
  -3   6  -5 1331.38   45.60
   3  -6   5 1326.89   36.69
   3  -6   5 1311.69   39.61
   3  -6   5 1400.59   55.29
  -3   6  -6   17.36    4.00
   3  -6   6   19.15    8.32
   3  -6   6    5.51    3.51
  -3   6  -6   15.13    5.85
   3  -6   6    4.61    3.27
   3  -6   6    8.21    2.58
   3  -6   7 1164.08   41.49
  -3   6  -7 1086.10   45.77
  -3   6  -7 1263.55   38.15
   3  -6   7 1275.08   41.94
   3  -6   7 1255.90   56.43
   3  -6   7 1185.17   38.03
  -3   6  -8   27.24    6.04
   3  -6   8   25.82   10.27
  -3   6  -8   29.00    7.97
  -3   6  -9  106.32   11.50
  -3   6  -9   86.96   14.28
  -3   6 -10    7.55    5.94
   3  -6  10   15.08   10.38
  -3   6 -10   14.37    9.32
   3  -6  11  -13.01   10.69
  -3   6 -11   13.69   10.46
  -3   6 -12   12.98    8.76
   3  -6  13   67.97   13.10
   3  -5 -15   -2.86   11.59
   3  -5 -14   42.89   14.48
  -3   5  14   13.64    8.47
  -3   5  14   22.95    9.15
   3  -5 -14   39.21   13.40
  -3   5  13   -4.55    5.73
   3  -5 -13   -2.50    7.68
   3  -5 -13   -8.30    8.78
  -3   5  13   -6.15    7.15
  -3   5  12  449.52   26.65
   3  -5 -12  378.69   31.98
   3  -5 -12  447.66   36.54
  -3   5  12  422.24   30.35
  -3   5  11   68.97    7.37
   3  -5 -11   76.22   15.31
  -3   5  11   70.04   10.19
   3  -5 -11   78.92   14.22
   3  -5 -10  929.94   44.99
   3  -5 -10  892.33   49.12
  -3   5  10  856.55   30.32
  -3   5  10  960.70   36.16
  -3   5   9  598.85   17.48
   3  -5  -9  623.98   38.36
  -3   5   9  626.42   24.95
   3  -5  -9  645.18   34.64
  -3   5   8  898.98   25.82
   3  -5  -8  927.46   40.06
   3  -5  -8  898.18   35.03
  -3   5   8  866.39   30.83
  -3   5   8  994.15   36.82
   3  -5  -7  291.62   19.87
  -3   5   7  325.81   17.10
   3  -5  -7  308.21   17.32
  -3   5   7  293.89   13.61
  -3   5   6  658.92   28.26
  -3   5   6  680.25   29.19
  -3   5   6  644.10   22.32
   3  -5  -6  615.77   23.28
  -3   5   6  632.47   25.14
   3  -5  -6  659.36   26.11
   3  -5  -6  631.29   27.46
  -3   5   6  664.10   25.52
  -3   5   6  663.97   26.40
  -3   5   5   38.34    5.30
   3  -5  -5   43.09    6.52
   3  -5  -5   40.66    4.97
  -3   5   5   45.87    6.04
   3  -5  -5   43.82    6.58
  -3   5   5   41.59    6.43
  -3   5   5   39.94    7.10
  -3   5   4   19.58    4.78
  -3   5   4   18.70    4.13
   3  -5  -4   19.67    4.47
   3  -5  -4   15.99    3.04
  -3   5   4   12.33    4.04
   3  -5  -4   30.98    5.95
  -3   5   4   21.75    4.27
  -3   5   3  825.06   28.91
  -3   5   3  878.33   29.24
   3  -5  -3  910.14   32.16
  -3   5   3  867.48   29.76
  -3   5   3  861.99   28.31
   3  -5  -3  773.49   24.53
  -3   5   3  807.11   22.51
  -3   5   3  849.90   26.00
   3  -5  -2  328.94   17.41
  -3   5   2  339.22   17.32
   3  -5  -2  320.83   13.74
  -3   5   2  324.91   15.93
  -3   5   2  313.54   13.42
  -3   5   2  333.09   15.04
  -3   5   2  318.25   13.41
   3  -5  -2  325.45   14.14
   3  -5  -2  332.06   18.21
   3  -5  -1 1614.93   47.59
  -3   5   1 1561.74   39.66
   3  -5  -1 1548.61   40.69
   3  -5  -1 1570.04   42.48
  -3   5   1 1569.49   42.39
  -3   5   1 1564.36   41.44
   3  -5  -1 1625.84   44.32
   3  -5  -1 1597.04   48.94
  -3   5   1 1667.92   46.88
  -3   5   1 1660.68   43.81
  -3   5   1 1620.90   38.24
   3  -5  -1 1635.55   38.89
   3  -5  -1 1585.98   40.99
   3  -5   0  761.34   22.05
   3  -5   0  732.19   23.09
   3  -5   0  833.19   30.69
  -3   5   0  805.31   27.15
   3  -5   0  802.22   28.50
   3  -5   0  800.76   26.65
  -3   5   0  763.00   25.42
   3  -5   0  823.82   32.70
  -3   5   0  780.20   21.86
   3  -5   0  794.48   23.50
  -3   5   0  757.65   22.29
   3  -5   0  770.51   23.20
   3  -5   1 3131.55   68.81
   3  -5   1 2940.38   63.54
   3  -5   1 3027.47   74.97
  -3   5  -1 3050.10   72.22
   3  -5   1 2981.87   74.78
   3  -5   1 3091.82   69.04
   3  -5   1 2921.80   78.41
  -3   5  -1 2961.43   62.68
  -3   5  -1 3089.49   71.35
   3  -5   1 2914.08   63.29
  -3   5  -1 3028.99   63.15
   3  -5   1 2930.81   71.09
   3  -5   1 2969.50   63.78
  -3   5  -2   20.54    2.92
  -3   5  -2   27.35    5.74
   3  -5   2   16.95    4.46
   3  -5   2   11.97    4.72
   3  -5   2   12.65    2.92
   3  -5   2   16.57    4.73
   3  -5   2   24.03    6.19
   3  -5   2   19.07    4.08
   3  -5   2   14.94    2.75
   3  -5   2   13.46    2.84
  -3   5  -2   16.41    2.77
  -3   5  -3  920.50   24.96
  -3   5  -3  968.54   36.11
   3  -5   3  893.49   32.92
   3  -5   3  907.99   27.17
   3  -5   3 1005.95   35.06
  -3   5  -3  921.78   30.88
   3  -5   3  988.89   34.89
   3  -5   3  945.81   37.32
   3  -5   3  956.53   30.22
   3  -5   3  856.71   37.04
   3  -5   3  897.04   26.25
   3  -5   3  907.57   25.27
  -3   5  -3  900.49   25.09
   3  -5   4  231.36   15.26
  -3   5  -4  236.06   15.12
   3  -5   4  245.96   17.73
   3  -5   4  253.58   17.23
   3  -5   4  274.25   20.15
   3  -5   4  240.45   13.12
   3  -5   4  259.44   19.38
  -3   5  -4  249.01   11.83
   3  -5   4  216.39   18.06
   3  -5   4  227.69   12.37
   3  -5   4  225.37   11.46
  -3   5  -4  249.57   17.45
   3  -5   5  291.57   17.63
  -3   5  -5  360.34   15.80
   3  -5   5  332.31   22.48
  -3   5  -5  326.29   19.82
   3  -5   5  383.97   24.21
   3  -5   5  362.24   25.25
   3  -5   5  342.46   17.25
   3  -5   5  336.70   17.01
   3  -5   5  346.82   15.60
   3  -5   6   -0.50    2.35
  -3   5  -6    4.56    5.31
   3  -5   6   -4.55    4.35
   3  -5   6   -5.12    4.63
   3  -5   6   -0.07    6.21
  -3   5  -6    5.74    3.73
  -3   5  -7   22.89    7.32
   3  -5   7   12.31    3.64
  -3   5  -7   26.05    5.73
   3  -5   7   17.91    8.44
   3  -5   7   32.37    5.89
  -3   5  -8    2.98    5.72
   3  -5   8    0.08    3.43
   3  -5   8    0.69    4.31
   3  -5   8    1.83    7.16
  -3   5  -8    0.48    3.93
  -3   5  -9  413.91   28.84
   3  -5   9  422.46   33.02
  -3   5  -9  417.15   22.93
  -3   5 -10    4.43    7.08
   3  -5  10   -5.95    9.76
  -3   5 -10   -2.47    5.77
  -3   5 -11  568.74   38.04
   3  -5  11  603.35   43.26
  -3   5 -11  590.06   31.01
   3  -5  12    7.17    9.15
  -3   5 -12    5.23    8.70
  -3   4  14  293.02   27.89
   3  -4 -14  250.17   30.34
   3  -4 -14  240.00   29.02
  -3   4  14  241.74   23.08
   3  -4 -13  -10.66    9.66
   3  -4 -13   -3.84   10.58
  -3   4  13   14.93    9.29
  -3   4  13    7.02    6.30
   3  -4 -12  223.43   26.46
  -3   4  12  277.16   24.56
   3  -4 -12  251.67   26.82
  -3   4  12  287.61   22.13
   3  -4 -11   17.84   10.29
  -3   4  11   13.27    7.02
   3  -4 -11    4.96    8.74
  -3   4  11   15.79    7.76
   3  -4 -10   29.38    9.71
  -3   4  10   17.90    6.13
   3  -4 -10    8.19    8.38
  -3   4   9   25.87    3.10
   3  -4  -9   23.68    6.58
  -3   4   9   32.61    7.38
   3  -4  -9   22.00    8.38
  -3   4   9   36.09    5.40
   3  -4  -9   22.82    8.83
   3  -4  -8   83.75   11.05
  -3   4   8   82.08    6.20
   3  -4  -8   85.67   12.93
  -3   4   8   82.97    8.05
  -3   4   7   49.80    8.31
   3  -4  -7   31.09    6.40
  -3   4   7   51.56    7.37
  -3   4   7   48.85    5.22
  -3   4   7   44.94    6.01
   3  -4  -7   51.14    9.43
  -3   4   6 1521.28   38.17
  -3   4   6 1558.53   45.47
   3  -4  -6 1455.94   43.30
  -3   4   6 1448.58   41.20
   3  -4  -6 1483.31   47.79
   3  -4  -5  149.52   10.70
  -3   4   5  128.03    9.93
   3  -4  -5  157.70   12.63
  -3   4   5  154.80   11.40
   3  -4  -5  136.23    9.81
  -3   4   5  170.17   13.24
  -3   4   5  148.57    9.41
  -3   4   4 4472.07   97.88
  -3   4   4 4362.50   92.03
  -3   4   4 4507.01   95.02
   3  -4  -4 4184.84   90.62
   3  -4  -4 4142.24   94.90
   3  -4  -4 4462.26   96.30
  -3   4   4 4534.85   93.85
  -3   4   4 4215.90   94.49
  -3   4   3 1448.15   38.70
  -3   4   3 1417.92   40.42
  -3   4   3 1405.98   37.81
  -3   4   3 1532.11   41.03
   3  -4  -3 1403.26   35.40
  -3   4   3 1430.94   40.26
   3  -4  -3 1478.02   41.79
   3  -4  -3 1380.42   37.82
  -3   4   2 2669.30   60.97
  -3   4   2 2598.32   58.87
   3  -4  -2 2704.87   60.06
  -3   4   2 2633.41   62.80
   3  -4  -2 2478.52   57.60
   3  -4  -2 2687.42   64.71
   3  -4  -2 2581.76   55.32
  -3   4   2 2661.93   62.32
  -3   4   2 2621.41   61.39
  -3   4   1  547.42   21.69
   3  -4  -1  519.80   20.35
  -3   4   1  534.79   19.62
   3  -4  -1  546.07   19.58
  -3   4   1  541.81   18.80
   3  -4  -1  525.35   17.85
  -3   4   1  534.96   17.68
   3  -4  -1  515.00   22.00
   3  -4  -1  525.37   18.47
  -3   4   1  513.85   19.07
  -3   4   0 1484.98   35.28
   3  -4   0 1432.34   36.97
   3  -4   0 1541.80   43.01
   3  -4   0 1458.89   35.66
   3  -4   0 1496.62   40.08
  -3   4   0 1433.40   37.29
   3  -4   0 1507.00   39.00
   3  -4   0 1476.98   44.71
  -3   4   0 1501.46   36.21
  -3   4   0 1507.50   39.15
   3  -4   0 1499.59   37.05
   3  -4   1  148.99   10.84
   3  -4   1  143.71    7.95
  -3   4  -1  150.96    7.90
  -3   4  -1  153.98    9.98
   3  -4   1  154.21    9.26
  -3   4  -1  143.80   10.62
   3  -4   1  144.35   10.85
   3  -4   1  153.33    9.25
   3  -4   1  151.67   12.57
  -3   4  -1  146.44    7.95
   3  -4   1  150.19    8.15
   3  -4   1  166.62   10.41
   3  -4   1  146.34    8.44
  -3   4  -1  149.01    8.03
   3  -4   2  297.49   12.37
   3  -4   2  314.00   16.45
   3  -4   2  296.18   12.31
  -3   4  -2  332.46   15.77
   3  -4   2  308.54   15.59
   3  -4   2  309.44   15.20
   3  -4   2  315.22   17.63
   3  -4   2  302.07   13.48
   3  -4   2  289.86   18.11
   3  -4   2  280.70   11.64
  -3   4  -2  308.22   11.95
  -3   4  -2  294.85   11.53
  -3   4  -3  750.60   29.63
   3  -4   3  729.42   26.92
   3  -4   3  712.06   22.82
   3  -4   3  756.89   27.54
   3  -4   3  789.36   28.60
  -3   4  -3  768.19   26.21
  -3   4  -3  740.08   21.85
   3  -4   3  718.57   29.81
   3  -4   3  686.46   30.50
  -3   4  -3  705.53   21.08
   3  -4   3  707.65   22.20
   3  -4   3  730.37   21.83
   3  -4   4  444.64   20.43
  -3   4  -4  453.75   21.01
   3  -4   4  515.33   24.45
   3  -4   4  446.37   22.32
   3  -4   4  454.46   18.38
   3  -4   4  477.67   24.85
  -3   4  -4  456.05   17.14
   3  -4   4  459.85   24.40
   3  -4   4  460.49   18.11
  -3   4  -4  498.08   23.44
   3  -4   4  444.99   17.01
   3  -4   5 1142.40   35.59
  -3   4  -5 1131.24   39.67
   3  -4   5 1281.97   44.59
   3  -4   5 1213.82   44.76
  -3   4  -5 1169.59   33.74
   3  -4   5 1119.78   42.39
   3  -4   5 1176.20   35.88
   3  -4   5 1170.74   33.98
  -3   4  -5 1238.83   41.27
   3  -4   5 1259.94   42.47
   3  -4   5 1287.08   47.34
   3  -4   5 1197.66   37.40
   3  -4   6 1065.04   33.93
  -3   4  -6 1139.29   41.56
   3  -4   6 1078.82   36.88
   3  -4   6 1088.08   42.45
  -3   4  -6 1127.57   34.50
   3  -4   6 1211.50   48.24
   3  -4   6 1143.23   36.18
   3  -4   7 1829.55   50.36
   3  -4   7 1760.35   58.10
   3  -4   7 1731.81   49.11
   3  -4   7 1857.65   65.36
  -3   4  -7 1711.40   57.37
  -3   4  -7 1794.91   50.18
   3  -4   7 1804.71   54.34
   3  -4   8  103.19   12.87
   3  -4   8  126.72   17.05
   3  -4   8   94.26   10.16
   3  -4   8   98.47    9.36
  -3   4  -8   90.09   12.33
  -3   4  -8   97.27   10.42
   3  -4   9  523.83   22.09
  -3   4  -9  484.37   30.46
  -3   4  -9  508.06   25.70
   3  -4   9  533.68   35.39
   3  -4  10   43.15   11.73
  -3   4 -10   48.46   11.20
  -3   4 -10   39.47    8.17
   3  -4  11   75.80   15.78
  -3   4 -11   79.24   14.46
  -3   4 -11   77.37   11.78
   3  -4  12    7.13    8.94
  -3   4 -12    6.77    7.92
  -3   4 -12    2.57    6.13
   3  -4  13    7.85    9.30
  -3   4 -13   21.50   10.51
  -3   4 -13   18.75    8.34
  -3   3  15   -1.89    8.13
   3  -3 -14   11.09   10.73
  -3   3  14   -1.51    7.97
  -3   3  14   -2.99    7.46
   3  -3 -14   24.78   13.88
  -3   3  13   -3.80    7.54
  -3   3  13    3.64    6.78
   3  -3 -13   10.97   11.12
   3  -3 -13  -21.82   11.98
  -3   3  12   77.80   12.98
   3  -3 -12   67.82   14.87
  -3   3  12   92.98   14.87
   3  -3 -12   66.27   14.13
  -3   3  11   16.31    6.84
   3  -3 -11    9.71    7.88
  -3   3  11    7.26    7.04
   3  -3 -11    5.94    7.57
  -3   3  10  849.45   37.36
   3  -3 -10  811.16   45.51
   3  -3 -10  883.76   45.07
  -3   3  10  771.66   18.78
  -3   3   9    6.39    5.47
   3  -3  -9   -7.68    9.42
   3  -3  -9   -8.13    7.75
   3  -3  -8 1579.21   54.17
   3  -3  -8 1490.50   56.62
  -3   3   8 1597.10   49.75
   3  -3  -7    7.22    4.25
   3  -3  -7   12.64    6.92
  -3   3   7   11.42    5.68
  -3   3   7   12.71    3.42
  -3   3   6 1322.86   35.70
  -3   3   6 1444.74   40.86
   3  -3  -6 1377.32   42.70
   3  -3  -6 1361.42   46.07
  -3   3   5   66.14    6.37
   3  -3  -5   83.22    7.23
  -3   3   5   69.74    7.43
   3  -3  -5   69.39    7.73
   3  -3  -5   72.61    9.01
   3  -3  -4  298.34   14.46
   3  -3  -4  293.16   16.34
  -3   3   4  307.19   15.62
  -3   3   4  289.09   13.90
   3  -3  -4  309.51   14.48
  -3   3   3  562.36   22.00
  -3   3   3  564.23   20.41
   3  -3  -3  546.70   20.53
  -3   3   3  523.96   19.73
   3  -3  -3  521.41   18.71
   3  -3  -3  522.06   20.81
  -3   3   3  572.74   20.52
   3  -3  -2  299.75   13.86
  -3   3   2  323.84   13.67
   3  -3  -2  275.53   13.12
  -3   3   2  293.36   14.23
  -3   3   2  303.70   14.21
   3  -3  -2  290.23   14.31
  -3   3   2  311.94   14.27
   3  -3  -2  303.09    9.26
  -3   3   1  750.37   22.32
   3  -3  -1  774.90   22.83
   3  -3  -1  744.68   23.94
  -3   3   1  776.46   23.93
  -3   3   1  763.63   24.87
   3  -3  -1  795.39   25.71
   3  -3  -1  746.09   20.74
  -3   3   1  755.28   24.58
  -3   3   1  748.88   23.07
   3  -3   0 2599.05   58.48
  -3   3   0 2623.85   57.13
   3  -3   0 2643.97   58.69
   3  -3   0 2686.72   58.98
   3  -3   0 2682.62   57.63
  -3   3   0 2504.53   57.65
   3  -3   0 2664.99   62.58
  -3   3   0 2670.43   58.06
   3  -3   0 2744.71   59.01
  -3   3   0 2714.63   57.24
  -3   3  -1  691.23   20.10
   3  -3   1  724.00   20.98
   3  -3   1  690.95   23.82
  -3   3  -1  747.55   20.85
   3  -3   1  740.26   20.91
  -3   3  -1  726.17   20.65
   3  -3   1  695.81   20.64
   3  -3   1  692.43   21.80
  -3   3  -1  705.91   21.87
   3  -3   1  727.04   24.49
  -3   3  -1  698.45   20.53
   3  -3   1  747.41   21.55
   3  -3   2 3565.94   77.47
   3  -3   2 3496.36   76.16
  -3   3  -2 3482.00   74.64
   3  -3   2 3327.12   74.73
  -3   3  -2 3625.46   80.85
   3  -3   2 3497.79   72.59
  -3   3  -2 3473.16   71.91
   3  -3   2 3485.85   71.53
   3  -3   2 3485.04   79.34
   3  -3   2 3320.50   81.69
   3  -3   2 3349.77   72.14
  -3   3  -2 3541.46   72.33
   3  -3   2 3486.18   71.79
  -3   3  -2 3365.63   71.14
   3  -3   3  985.83   27.93
   3  -3   3 1012.78   31.01
   3  -3   3  986.07   30.97
   3  -3   3 1061.07   32.62
  -3   3  -3 1051.83   33.95
  -3   3  -3 1027.63   27.42
   3  -3   3  996.48   33.83
   3  -3   3  955.12   34.35
   3  -3   3 1022.00   27.45
  -3   3  -3  992.87   26.73
   3  -3   3  993.19   27.98
  -3   3  -4 2582.77   64.29
   3  -3   4 2778.78   67.57
   3  -3   4 2614.58   64.53
   3  -3   4 2569.34   60.16
  -3   3  -4 2566.78   58.60
   3  -3   4 2642.38   60.23
   3  -3   4 2570.89   58.56
  -3   3  -4 2569.11   58.27
   3  -3   4 2500.94   67.52
   3  -3   4 2480.90   61.00
   3  -3   4 2753.05   69.00
  -3   3  -4 2638.96   66.28
   3  -3   5  990.50   36.91
   3  -3   5  973.63   31.26
  -3   3  -5  976.57   29.86
   3  -3   5  989.51   29.76
   3  -3   5  864.71   34.72
   3  -3   5  948.56   30.32
  -3   3  -5  959.79   34.27
   3  -3   5 1051.18   37.61
  -3   3  -5 1000.73   34.27
   3  -3   6 1020.86   39.58
   3  -3   6  927.06   36.66
  -3   3  -6  985.85   32.31
   3  -3   6 1056.86   34.92
   3  -3   6  992.91   31.57
  -3   3  -6 1025.40   35.49
   3  -3   6  992.85   32.26
  -3   3  -6 1012.55   37.76
   3  -3   7   98.47   11.65
   3  -3   7  126.99   15.18
   3  -3   7  113.01   10.25
  -3   3  -7   95.87   11.91
   3  -3   7  103.56   11.04
   3  -3   7   95.58    8.81
  -3   3  -7  113.20   10.52
   3  -3   8    1.04    6.37
   3  -3   8    4.10    3.31
  -3   3  -8    8.75    4.94
  -3   3  -8    2.20    5.41
   3  -3   8   -8.14    6.81
   3  -3   8    6.47    2.91
   3  -3   8   11.89    5.88
   3  -3   9   20.90    4.33
  -3   3  -9   39.20    7.53
   3  -3   9   16.05    7.94
  -3   3  -9   28.63    7.89
  -3   3 -10   82.84   11.22
   3  -3  10   67.75   13.04
  -3   3 -10   66.36   12.58
  -3   3 -11  432.87   26.53
   3  -3  11  454.78   34.03
  -3   3 -11  415.72   31.10
  -3   3 -12  158.43   17.23
   3  -3  12  160.65   21.57
  -3   3 -12  168.78   21.14
  -3   3 -13  565.78   34.17
   3  -3  13  638.37   44.21
  -3   3 -13  658.73   43.49
  -3   3 -14   26.50   10.03
   3  -3  14   28.71   13.40
  -3   2  14  101.52   17.28
   3  -2 -14  112.14   21.03
  -3   2  14  100.43   17.98
   3  -2 -13  200.09   25.58
   3  -2 -13  208.08   25.75
  -3   2  13  195.88   22.45
  -3   2  13  194.59   21.48
  -3   2  12  276.72   25.12
   3  -2 -12  256.17   27.57
   3  -2 -12  229.54   26.13
  -3   2  12  209.57   21.51
   3  -2 -11   59.44   13.79
  -3   2  11   91.68   14.37
  -3   2  11   71.49   12.61
   3  -2 -11   71.09   15.41
  -3   2  10  363.95   24.87
   3  -2 -10  327.66   28.10
  -3   2  10  383.19   26.86
   3  -2 -10  374.53   30.07
  -3   2   9    0.20    5.02
   3  -2  -9    8.06    6.48
  -3   2   9   10.35    6.59
   3  -2  -9   -1.36    7.59
  -3   2   8   66.94   10.08
   3  -2  -8   45.44   10.21
   3  -2  -7    3.80    4.08
  -3   2   7    6.54    5.88
   3  -2  -7    4.14    5.16
  -3   2   6  681.31   30.16
   3  -2  -6  713.33   30.31
   3  -2  -6  652.45   31.21
  -3   2   5  369.16   18.03
   3  -2  -5  344.73   20.25
   3  -2  -5  347.66   18.50
   3  -2  -5  335.65   13.16
  -3   2   4 2920.70   67.14
   3  -2  -4 2736.81   67.97
  -3   2   4 3015.43   71.07
   3  -2  -4 2860.53   71.59
   3  -2  -4 2853.29   62.58
   3  -2  -3   34.59    4.17
   3  -2  -3   34.16    4.82
  -3   2   3   32.40    4.99
   3  -2  -2 3560.91   76.93
   3  -2  -2 3603.38   77.72
  -3   2   2 3701.71   78.12
   3  -2  -2 3708.71   78.82
   3  -2  -2 3556.08   79.52
   3  -2  -1   -0.46    2.23
  -3   2   1    3.41    2.18
   3  -2  -1    7.43    2.58
   3  -2  -1    1.59    1.86
  -3   2   0 2995.66   64.44
   3  -2   0 3137.42   67.84
   3  -2   0 3196.19   67.33
   3  -2   0 3178.45   67.76
   3  -2   0 3215.57   66.39
  -3   2   0 3108.59   65.91
  -3   2   0 3155.90   67.03
   3  -2   1  341.68   11.49
  -3   2  -1  345.52   12.83
   3  -2   1  318.32   12.52
  -3   2  -1  346.31   12.59
   3  -2   1  331.95   12.47
  -3   2  -1  328.80   11.73
  -3   2  -1  318.46   10.75
   3  -2   1  322.71   11.72
  -3   2  -1  344.19   12.86
   3  -2   1  337.95   13.29
   3  -2   2   57.16    3.98
  -3   2  -2   69.38    6.87
   3  -2   2   51.98    4.97
  -3   2  -2   56.93    5.00
   3  -2   2   57.77    5.20
  -3   2  -2   65.96    5.20
   3  -2   2   54.51    4.87
   3  -2   2   52.60    4.66
  -3   2  -2   51.79    4.69
  -3   2  -3  327.09   12.78
  -3   2  -3  340.04   16.08
   3  -2   3  313.36   12.79
   3  -2   3  326.66   14.22
  -3   2  -3  311.37   12.89
   3  -2   3  320.58   13.43
   3  -2   3  317.85   13.65
   3  -2   3  346.37   15.50
  -3   2  -4   32.49    5.00
  -3   2  -4   41.17    5.02
   3  -2   4   42.40    5.26
   3  -2   4   38.62    5.08
  -3   2  -4   44.26    6.11
   3  -2   4   47.51    6.74
   3  -2   4   38.29    4.70
  -3   2  -4   38.76    4.63
  -3   2  -5  129.82   10.48
   3  -2   5  134.34    9.53
  -3   2  -5  135.14    9.58
   3  -2   5  137.21   10.31
  -3   2  -5  151.60   11.92
  -3   2  -6 2326.57   58.71
   3  -2   6 2342.71   63.57
   3  -2   6 2275.53   56.99
  -3   2  -6 2128.85   61.83
  -3   2  -6 2274.43   57.13
   3  -2   6 2245.13   59.38
  -3   2  -7  490.98   22.47
  -3   2  -7  506.86   22.24
   3  -2   7  530.44   24.93
   3  -2   7  535.55   22.93
   3  -2   7  503.81   26.20
  -3   2  -7  470.49   25.70
   3  -2   7  569.67   29.80
   3  -2   8 1057.05   40.19
   3  -2   8 1144.55   46.45
   3  -2   8 1046.33   37.07
  -3   2  -8 1047.73   37.29
  -3   2  -8 1035.68   42.57
  -3   2  -9  409.63   22.98
   3  -2   9  413.02   17.75
  -3   2  -9  381.80   26.12
   3  -2  10  529.82   33.46
  -3   2 -10  484.36   26.81
   3  -2  10  497.21   19.87
  -3   2 -10  474.53   30.78
  -3   2 -11  342.20   23.50
   3  -2  11  374.74   29.30
  -3   2 -11  326.95   26.71
  -3   2 -12  174.43   18.07
   3  -2  12  225.98   24.09
  -3   2 -12  207.78   23.18
  -3   2 -13   14.07    7.12
   3  -2  13   38.74   12.18
  -3   2 -13   20.23    9.72
  -3   2 -14    0.69    7.14
   3  -2  14   -0.41    9.48
  -3   2 -14   -7.40    9.42
  -3   2 -15   17.35   10.79
  -3   1  14   -3.46   10.17
   3  -1 -14    0.70   11.19
  -3   1  14    5.86    7.62
  -3   1  13   -0.03    7.65
   3  -1 -13   15.15   10.49
  -3   1  13   29.26   11.01
   3  -1 -13   10.55    9.79
  -3   1  12   -4.18    8.97
  -3   1  12   -0.59    6.57
   3  -1 -12   10.37    8.08
   3  -1 -12   14.22   10.11
  -3   1  11   38.29   10.45
  -3   1  11   38.08   10.53
   3  -1 -11   25.23   10.09
   3  -1 -11   30.07   10.64
  -3   1  10  324.27   25.24
   3  -1 -10  314.07   26.90
  -3   1  10  337.69   25.21
   3  -1 -10  320.23   27.92
   3  -1  -9  233.26   21.93
  -3   1   9  211.76   19.29
  -3   1   9  183.20   17.57
   3  -1  -9  179.76   20.25
   3  -1  -8  490.65   30.72
  -3   1   8  541.28   29.53
   3  -1  -8  515.12   31.79
  -3   1   8  500.85   27.69
  -3   1   7  941.14   36.98
  -3   1   7  903.39   37.56
   3  -1  -7  853.77   39.68
  -3   1   6 1044.93   38.98
  -3   1   6  973.61   36.64
  -3   1   6 1135.67   41.68
   3  -1  -6  997.41   40.81
   3  -1  -6 1030.23   39.85
  -3   1   5  402.69   21.15
   3  -1  -5  404.90   21.49
   3  -1  -5  389.40   22.37
  -3   1   4 1605.54   46.12
   3  -1  -4 1528.60   45.32
  -3   1   4 1624.63   44.84
   3  -1  -4 1539.72   47.42
   3  -1  -4 1543.10   35.55
  -3   1   3    9.05    3.55
  -3   1   3    8.61    3.60
   3  -1  -3    2.72    2.48
  -3   1   3    6.89    3.28
   3  -1  -3    5.97    1.64
   3  -1  -3    4.38    1.68
   3  -1  -3    5.62    3.22
   3  -1  -2  658.98   22.83
   3  -1  -2  645.50   19.26
  -3   1   2  688.38   23.72
   3  -1  -2  686.19   22.92
   3  -1  -2  663.67   24.02
   3  -1  -1  329.88   14.42
   3  -1  -1  348.25   15.03
   3  -1  -1  354.86   14.26
   3  -1   0  393.82   14.85
   3  -1   0  403.91   14.49
   3  -1   1 1161.59   28.96
   3  -1   1 1101.73   24.72
  -3   1  -1 1135.24   24.69
   3  -1   1 1142.54   28.63
  -3   1  -1 1117.45   24.96
   3  -1   1 1144.13   29.60
  -3   1  -1 1190.43   29.36
   3  -1   2 1022.26   27.25
  -3   1  -2  987.47   26.09
   3  -1   2  999.44   26.11
  -3   1  -2  984.63   25.78
   3  -1   2  964.20   25.86
  -3   1  -2 1018.53   25.89
   3  -1   2  928.86   23.19
  -3   1  -3   32.14    3.90
   3  -1   3   32.44    3.97
   3  -1   3   36.00    4.17
  -3   1  -3   31.98    4.31
   3  -1   3   34.27    4.30
   3  -1   4 5212.02  105.48
  -3   1  -4 5195.32  105.03
   3  -1   4 5222.28  106.09
  -3   1  -4 5094.37  107.12
  -3   1  -4 5151.44  106.19
   3  -1   4 5138.20  106.59
  -3   1  -5  218.80   12.24
   3  -1   5  222.42   12.94
   3  -1   5  222.85   12.19
  -3   1  -5  228.04   12.69
  -3   1  -5  231.55   14.30
   3  -1   6 4053.45   90.03
  -3   1  -6 3769.44   87.41
   3  -1   6 3908.69   87.40
  -3   1  -6 4000.13   86.67
  -3   1  -6 3740.29   92.13
   3  -1   7  313.09   18.31
  -3   1  -7  292.64   16.94
  -3   1  -7  291.92   19.19
  -3   1  -7  277.74   14.72
   3  -1   7  296.33   16.65
   3  -1   8  253.35   17.99
  -3   1  -8  223.05   15.67
  -3   1  -8  245.43   19.15
   3  -1   8  234.93   19.24
   3  -1   8  240.19   15.79
  -3   1  -9   37.18    9.25
  -3   1  -9   31.85    7.86
   3  -1   9   27.16    7.80
  -3   1 -10   37.39   10.19
   3  -1  10   41.79   10.30
  -3   1 -10   27.42    7.69
  -3   1 -11  135.58   17.49
   3  -1  11  120.42    8.87
   3  -1  11  117.14   16.49
  -3   1 -11  130.55   15.35
   3  -1  12  289.10   25.96
  -3   1 -12  308.36   27.31
  -3   1 -12  274.45   23.09
   3  -1  13  228.88   24.17
  -3   1 -13  237.73   25.41
  -3   1 -13  191.34   20.21
   3  -1  14  318.60   29.78
  -3   1 -14  285.76   29.39
  -3   1 -14  276.79   25.47
  -3   1 -15  126.01   21.45
   3  -1  15  118.78   19.51
  -3   1 -15  106.82   17.60
  -3   1 -16  295.75   29.45
  -3   0  13  271.02   26.95
  -3   0  13  363.44   31.85
   3   0 -13  296.03   30.89
  -3   0  12   52.30   12.04
   3   0 -12   72.04   16.21
   3   0 -12   45.81   13.16
  -3   0  12   43.52   11.76
  -3   0  11  566.24   35.56
   3   0 -11  557.00   39.84
  -3   0  11  554.66   36.15
   3   0 -11  465.87   34.72
   3   0 -10  344.00   30.04
   3   0 -10  313.92   26.96
  -3   0  10  329.59   25.79
  -3   0  10  350.85   26.82
   3   0  -9  439.23   31.66
   3   0  -9  403.17   29.16
  -3   0   9  401.94   27.23
  -3   0   9  432.17   28.37
   3   0  -8  150.94   17.79
  -3   0   8  154.93   16.43
   3   0  -8  125.06   15.69
  -3   0   8  126.76   14.54
  -3   0   7   96.92   12.40
   3   0  -7   59.78   11.35
  -3   0   7   75.35   10.73
  -3   0   6    4.36    4.94
   3   0  -6   12.43    4.83
  -3   0   6    5.19    4.10
   3   0  -6    7.82    5.30
  -3   0   5  161.94   13.43
  -3   0   5  153.22   12.50
   3   0  -5  143.66   13.34
   3   0  -5  134.84   13.69
   3   0  -4  647.98   28.32
  -3   0   4  662.00   26.62
   3   0  -4  626.01   15.42
   3   0  -4  640.23   20.74
   3   0  -4  654.28   27.46
  -3   0   3  389.72   17.64
   3   0  -3  370.47   19.39
  -3   0   3  405.82   18.81
   3   0  -3  405.98   19.28
   3   0  -3  405.26   14.19
  -3   0   3  396.45   18.59
   3   0  -3  369.36   11.68
   3   0  -2 2228.42   56.39
  -3   0   2 2178.07   53.91
   3   0  -2 2203.95   54.94
  -3   0   2 2245.71   54.43
  -3   0   2 2187.09   52.65
   3   0  -2 2171.34   46.64
   3   0  -1 1035.56   30.47
   3   0  -1 1007.50   28.47
   3   0  -1 1021.60   29.18
  -3   0   1 1041.14   29.74
   3   0  -1 1040.24   31.11
   3   0   0 4713.58   95.23
   3   0   0 4737.91   96.02
   3   0   1  344.69   12.71
  -3   0  -1  357.65   13.24
   3   0   1  329.96   12.69
   3   0   2 1807.60   41.39
   3   0   2 1805.88   41.25
  -3   0  -2 1839.16   41.96
  -3   0  -3 1298.35   32.52
   3   0   3 1229.95   31.73
   3   0   3 1218.82   31.43
   3   0   4  491.60   18.32
  -3   0  -4  486.74   17.97
   3   0   4  480.18   17.50
   3   0   4  488.30   17.66
  -3   0  -4  478.74   17.23
  -3   0  -5  102.11    7.77
   3   0   5  106.73    8.23
  -3   0  -5  107.78    9.30
  -3   0  -5  103.75    8.42
   3   0   5  107.67    8.70
  -3   0  -6  187.61   10.63
   3   0   6  199.71   12.39
  -3   0  -6  173.19   13.02
   3   0   6  199.03   13.18
  -3   0  -6  177.42   12.12
  -3   0  -7   31.83    6.84
   3   0   7   43.19    7.23
  -3   0  -7   36.13    4.98
   3   0   7   35.66    5.49
  -3   0  -7   36.00    6.45
  -3   0  -8 1883.61   58.97
  -3   0  -8 1921.06   55.09
   3   0   8 2052.14   58.07
  -3   0  -8 1965.52   46.67
   3   0   8 2040.80   54.84
  -3   0  -9   38.44    8.93
  -3   0  -9   53.72    8.53
   3   0   9   31.63    8.12
  -3   0 -10 1269.67   47.69
  -3   0 -10 1286.90   52.18
  -3   0 -11   -4.12    7.88
  -3   0 -11   -3.37    6.65
   3   0  11    1.62    6.62
  -3   0 -12 1169.93   49.60
  -3   0 -12 1192.25   55.49
   3   0  12 1302.62   54.61
  -3   0 -13   15.88    9.75
  -3   0 -13   25.93    9.52
   3   0  13   20.58    8.67
  -3   0 -14  158.31   19.54
  -3   0 -14  178.55   23.83
   3   0  14  215.56   23.56
  -3   0 -15   -8.52    9.99
  -3   0 -15   -4.42    8.40
   3   0  15   -4.41    9.22
  -3   0 -16    1.30    8.76
   3   0  16    7.46    8.95
  -3  -1  13   57.39   16.32
   3   1 -13   65.92   16.30
  -3  -1  13   76.06   15.09
  -3  -1  12   -0.07    9.03
   3   1 -12   -1.53    8.98
  -3  -1  12   11.21    9.75
   3   1 -12   13.68    9.63
  -3  -1  11   -2.90    8.59
   3   1 -11  -15.08   11.31
   3   1 -11   -6.64    8.16
  -3  -1  11    1.22    6.58
  -3  -1  10   23.30   10.24
   3   1 -10    3.65    8.99
   3   1 -10    1.29    6.19
  -3  -1  10    6.54    5.94
   3   1  -9  288.90   26.39
  -3  -1   9  311.87   25.41
  -3  -1   9  280.94   22.97
   3   1  -9  232.07   21.91
  -3  -1   8   34.77    8.87
   3   1  -8   29.22    8.83
  -3  -1   8   33.49    8.06
   3   1  -8   30.53    7.73
   3   1  -7 1393.05   55.43
   3   1  -7 1355.42   52.12
  -3  -1   7 1431.88   51.19
  -3  -1   6  357.67   23.15
  -3  -1   6  339.07   21.37
   3   1  -6  346.58   23.96
  -3  -1   5 2910.58   75.62
   3   1  -5 2922.68   80.44
  -3  -1   5 2926.34   76.51
  -3  -1   5 3006.33   79.20
   3   1  -5 3009.08   70.63
   3   1  -5 2898.37   80.89
   3   1  -4  292.31   18.52
  -3  -1   4  284.87   16.54
   3   1  -4  274.98   14.08
  -3  -1   4  308.69   17.56
   3   1  -4  258.12   18.03
   3   1  -3 2483.27   64.03
   3   1  -3 2419.32   56.02
   3   1  -3 2369.37   64.15
  -3  -1   3 2399.85   60.93
  -3  -1   3 2392.51   60.01
  -3  -1   2  399.09   17.11
   3   1  -2  414.87   19.75
  -3  -1   2  402.78   18.83
   3   1  -2  412.57   19.37
  -3  -1   2  405.06   17.61
   3   1  -2  399.14   15.00
   3   1  -1   14.56    3.83
   3   1  -1   11.83    3.00
  -3  -1   1   10.73    2.67
   3   1  -1   15.09    3.39
  -3  -1   1   12.82    3.28
   3   1  -1   13.30    3.79
   3   1   0  913.77   27.96
   3   1   0  908.53   25.65
   3   1   0  935.22   28.17
  -3  -1   0  912.44   25.44
   3   1   0  934.05   25.52
   3   1   0  905.67   25.75
  -3  -1   0  952.94   26.09
  -3  -1  -1  291.21   11.96
   3   1   1  296.06   12.03
   3   1   1  298.91   11.65
   3   1   1  296.37   11.83
  -3  -1  -1  305.43   11.84
  -3  -1  -1  292.92   11.53
   3   1   2 2876.87   61.43
  -3  -1  -2 2888.77   62.06
  -3  -1  -2 2913.34   60.95
   3   1   2 2960.94   61.26
  -3  -1  -3  542.56   18.07
  -3  -1  -3  501.55   12.32
   3   1   3  524.84   17.02
   3   1   3  540.21   17.45
   3   1   4 1126.95   30.43
  -3  -1  -4 1143.84   31.37
   3   1   4 1054.54   24.34
   3   1   4 1113.44   30.86
   3   1   4 1134.57   30.14
   3   1   5 1793.59   44.24
   3   1   5 1782.86   44.99
  -3  -1  -5 1742.35   44.64
   3   1   6 2213.09   56.24
  -3  -1  -6 2026.53   54.81
  -3  -1  -6 2090.35   56.34
   3   1   6 2259.40   56.51
   3   1   6 2160.40   54.33
   3   1   7  304.81   16.59
   3   1   7  313.75   17.88
  -3  -1  -7  270.30   16.54
  -3  -1  -7  306.34   18.48
  -3  -1  -7  332.88   13.55
   3   1   8  989.99   34.97
  -3  -1  -8  930.04   35.28
  -3  -1  -8  943.39   37.65
   3   1   8 1005.79   37.35
   3   1   8  995.71   37.10
  -3  -1  -8  944.49   26.80
  -3  -1  -9  105.93   12.03
   3   1   9  121.17   12.96
  -3  -1  -9   94.49   12.48
  -3  -1 -10  189.95   16.89
   3   1  10  217.80   18.48
  -3  -1 -10  207.77   19.49
  -3  -1 -11   44.31    9.52
   3   1  11   43.25   10.19
  -3  -1 -11   31.85    9.32
  -3  -1 -12  294.16   23.76
   3   1  12  286.71   23.37
  -3  -1 -12  293.15   25.20
  -3  -1 -13    6.02    7.36
   3   1  13    5.83    6.79
  -3  -1 -13    2.81    8.35
  -3  -1 -14  350.95   29.08
   3   1  14  365.71   29.49
  -3  -1 -14  394.87   33.27
  -3  -1 -15   -3.40    8.30
   3   1  15    1.58    7.69
  -3  -1 -15  -17.50   12.24
  -3  -1 -16  301.54   32.37
  -3  -1 -16  264.92   27.88
   3   1  16  263.87   27.51
   3   2 -13  120.82   19.79
  -3  -2  13  109.73   18.08
  -3  -2  12   15.66   13.10
   3   2 -12   18.42   10.14
  -3  -2  12   -4.21    6.94
  -3  -2  11  684.32   40.97
   3   2 -11  691.27   46.24
   3   2 -11  632.15   39.39
  -3  -2  11  712.73   45.25
  -3  -2  10    9.59    5.64
   3   2 -10    9.52    7.29
  -3  -2  10   -5.12    9.20
   3   2 -10   21.73   10.78
  -3  -2   9  765.76   39.50
   3   2  -9  731.95   39.04
  -3  -2   9  834.41   44.44
   3   2  -9  786.58   44.77
   3   2  -8   47.89   10.53
  -3  -2   8   44.60    9.15
  -3  -2   8   60.02   12.29
   3   2  -8   50.74   12.05
  -3  -2   7  701.68   34.00
   3   2  -7  714.33   34.61
  -3  -2   7  735.55   37.68
   3   2  -7  687.64   37.84
  -3  -2   6   25.47    9.57
  -3  -2   6   30.48    6.69
   3   2  -6   30.96    9.36
  -3  -2   5   24.69    7.44
  -3  -2   5   22.76    5.98
  -3  -2   5   32.67    6.91
   3   2  -5   16.25    6.17
   3   2  -4   55.27    9.43
  -3  -2   4   66.53    8.57
  -3  -2   4   67.20    9.88
   3   2  -4   48.79    8.07
  -3  -2   4   60.80    8.30
   3   2  -4   74.39    8.20
   3   2  -3   55.59    8.31
  -3  -2   3   61.40    7.35
   3   2  -3   69.99    8.91
   3   2  -3   64.80    7.19
  -3  -2   3   58.07    7.07
  -3  -2   2  159.17   10.60
   3   2  -2  158.61   12.47
   3   2  -2  159.61   12.40
   3   2  -2  169.03   10.36
  -3  -2   2  160.10   10.64
  -3  -2   1 2643.88   60.29
   3   2  -1 2654.48   59.37
   3   2  -1 2617.37   64.56
   3   2  -1 2688.81   65.19
  -3  -2   1 2647.55   65.22
   3   2  -1 2572.68   59.10
   3   2  -1 2625.62   59.57
  -3  -2   1 2707.07   60.70
  -3  -2   0  467.10   16.37
   3   2   0  459.83   16.28
   3   2   0  483.84   19.18
  -3  -2   0  454.11   14.77
   3   2   0  460.02   18.95
   3   2   0  454.80   16.10
  -3  -2   0  455.97   16.25
   3   2   0  473.52   16.44
  -3  -2   0  445.25   18.85
   3   2   1 4621.16   95.17
  -3  -2  -1 4433.97   87.57
   3   2   1 4397.00   87.08
   3   2   1 4556.75   91.29
  -3  -2  -1 4585.14   91.79
   3   2   1 4492.13   91.06
  -3  -2  -1 4685.84   91.22
   3   2   1 4641.78   91.00
  -3  -2  -1 4530.87   90.93
   3   2   2  186.71    7.04
  -3  -2  -2  199.91    8.92
   3   2   2  205.84    9.14
   3   2   2  200.04    9.20
  -3  -2  -2  195.20    9.23
   3   2   2  189.14    9.37
  -3  -2  -2  199.77    9.58
   3   2   3 2465.05   54.12
   3   2   3 2383.50   53.09
  -3  -2  -3 2443.05   53.16
  -3  -2  -3 2342.04   53.88
  -3  -2  -3 2347.77   49.56
   3   2   3 2407.37   52.28
  -3  -2  -3 2435.89   52.04
   3   2   4  557.85   19.04
  -3  -2  -4  572.08   19.86
   3   2   4  548.06   15.61
   3   2   4  568.49   18.60
  -3  -2  -4  541.39   15.79
   3   2   5  952.05   25.33
   3   2   5 1017.41   30.07
   3   2   5 1020.68   29.59
  -3  -2  -5 1002.07   30.76
   3   2   6   19.19    4.12
   3   2   6   23.54    4.41
  -3  -2  -6   21.34    5.12
   3   2   6   13.23    3.13
   3   2   7  385.56   19.13
  -3  -2  -7  393.33   20.45
  -3  -2  -7  413.91   20.50
   3   2   7  381.13   16.63
  -3  -2  -8  870.51   23.39
   3   2   8  912.99   34.74
  -3  -2  -8  780.55   33.19
  -3  -2  -8  824.45   33.04
   3   2   8  845.28   32.09
  -3  -2  -9  264.65   10.04
  -3  -2  -9  243.35   18.17
   3   2   9  275.02   18.74
  -3  -2  -9  246.91   19.10
   3   2  10 1390.92   47.58
  -3  -2 -10 1247.38   47.52
  -3  -2 -10 1272.60   50.23
   3   2  11  381.37   24.52
  -3  -2 -11  349.77   24.62
  -3  -2 -11  369.11   26.80
   3   2  12  577.75   32.01
  -3  -2 -12  536.61   32.35
  -3  -2 -12  546.45   34.84
   3   2  13   56.17   11.62
  -3  -2 -13   69.74   13.57
   3   2  14  222.00   22.20
  -3  -2 -14  200.66   24.16
  -3  -2 -14  197.23   21.98
  -3  -2 -15   42.28   14.03
   3   2  15   40.38   12.29
  -3  -2 -15   30.57   10.71
  -3  -2 -16   24.56   11.75
  -3  -2 -16    6.41    9.41
   3   2  16   14.64    8.86
   3   2  17    9.06   10.65
   3   3 -12   69.70   14.99
  -3  -3  12   64.59   14.76
   3   3 -11   57.11   14.87
   3   3 -11   74.06   13.57
  -3  -3  11   44.10   11.35
  -3  -3  11   76.92   15.99
   3   3 -10   -4.96    7.16
   3   3 -10    7.99    7.03
  -3  -3  10   -5.68    7.81
  -3  -3  10    2.07   10.04
   3   3  -9   14.01    8.85
  -3  -3   9   25.03    7.82
   3   3  -9   13.59    7.27
  -3  -3   9    3.76    7.71
   3   3  -8   33.88   10.56
   3   3  -8   29.92    8.54
  -3  -3   8   31.14    8.32
  -3  -3   8   40.78   11.85
   3   3  -7  433.42   30.08
   3   3  -7  447.48   26.62
  -3  -3   7  411.29   25.69
  -3  -3   7  407.80   29.37
   3   3  -6   51.83   11.07
   3   3  -6   46.47    8.41
  -3  -3   6   53.17    9.47
  -3  -3   6   47.66   11.04
   3   3  -6   70.97   10.08
   3   3  -5 2402.62   75.02
  -3  -3   5 2538.06   69.88
  -3  -3   5 2569.60   77.30
   3   3  -5 2605.44   68.89
  -3  -3   4   14.13    4.94
  -3  -3   4    5.36    5.31
  -3  -3   4    9.07    3.94
   3   3  -4    5.49    4.73
  -3  -3   3 2523.82   63.95
   3   3  -3 2576.11   70.34
   3   3  -3 2454.32   50.33
  -3  -3   3 2567.26   63.58
   3   3  -3 2459.76   68.71
  -3  -3   3 2624.20   72.15
   3   3  -2  123.73   11.42
  -3  -3   2  106.14    8.89
   3   3  -2  110.92   11.00
  -3  -3   2  115.53   11.50
  -3  -3   2  114.53    9.04
   3   3  -2  117.37    9.83
   3   3  -1 1227.72   33.20
   3   3  -1 1193.42   38.20
  -3  -3   1 1259.30   39.68
  -3  -3   1 1253.99   34.80
  -3  -3   1 1221.04   34.22
   3   3  -1 1222.33   38.95
   3   3  -1 1195.14   35.03
   3   3  -1 1198.83   32.59
  -3  -3   1 1259.24   33.85
  -3  -3   0   51.56    4.98
  -3  -3   0   48.23    5.02
   3   3   0   60.65    5.35
   3   3   0   60.52    6.90
   3   3   0   55.21    6.82
  -3  -3   0   59.81    7.21
   3   3   0   48.09    4.91
  -3  -3   0   52.60    5.22
  -3  -3   0   57.57    6.83
   3   3   0   54.82    5.19
   3   3   1  197.90    9.50
  -3  -3  -1  201.81    9.40
   3   3   1  202.09    9.29
  -3  -3  -1  197.53    9.46
   3   3   1  209.93   12.18
  -3  -3  -1  210.32   10.01
   3   3   1  215.67    9.75
   3   3   1  197.45   11.57
  -3  -3  -1  204.44    9.53
   3   3   1  209.50    9.47
   3   3   2 2004.94   44.07
   3   3   2 2044.30   44.76
  -3  -3  -2 1990.75   45.78
   3   3   2 2046.64   45.94
  -3  -3  -2 2035.80   45.30
   3   3   2 1979.94   45.04
  -3  -3  -2 2016.85   44.45
  -3  -3  -3  563.01   17.98
   3   3   3  559.81   18.13
  -3  -3  -3  577.65   17.84
   3   3   3  550.57   18.50
  -3  -3  -3  573.05   18.91
  -3  -3  -3  554.20   16.96
   3   3   3  560.84   17.33
   3   3   4  112.46    6.92
  -3  -3  -4  120.68    7.33
  -3  -3  -4  112.32    7.73
   3   3   4  115.76    7.89
   3   3   4  115.04    7.27
   3   3   4  116.63    8.16
  -3  -3  -4  124.80    8.61
  -3  -3  -5 3613.85   80.79
   3   3   5 3770.68   81.06
   3   3   5 3539.99   75.74
   3   3   5 3606.17   79.70
  -3  -3  -5 3648.41   76.49
   3   3   5 3690.76   78.01
   3   3   5 3616.18   77.98
  -3  -3  -6  830.82   29.30
   3   3   6  813.92   25.03
   3   3   6  832.48   28.17
   3   3   6  865.73   27.34
   3   3   7  974.59   30.19
  -3  -3  -7 1003.56   35.20
   3   3   7 1042.17   34.32
   3   3   7 1077.11   33.75
   3   3   8  225.60   13.51
  -3  -3  -8  208.00   15.75
   3   3   8  227.46   15.25
  -3  -3  -8  219.75   15.63
   3   3   9 1828.40   51.14
  -3  -3  -9 1772.89   57.66
  -3  -3  -9 1912.40   40.08
  -3  -3  -9 1802.89   58.12
   3   3  10   96.92   11.16
  -3  -3 -10  101.62   12.82
   3   3  10   99.30   10.75
  -3  -3 -10   85.67   12.19
   3   3  11  404.29   24.30
  -3  -3 -11  406.97   27.50
   3   3  11  431.05   23.59
  -3  -3 -11  423.83   27.38
  -3  -3 -12   97.99   14.84
   3   3  12  136.81   14.72
  -3  -3 -12  117.79   15.24
  -3  -3 -13    4.62    6.56
   3   3  13    4.02    6.03
  -3  -3 -14   69.15   14.73
   3   3  14   61.26   12.31
  -3  -3 -14   59.75   13.39
  -3  -3 -15   87.00   16.96
   3   3  15   68.56   13.07
  -3  -3 -15   97.55   16.99
  -3  -3 -16  134.08   22.41
  -3  -3 -16  171.67   22.71
   3   3  16  141.54   18.55
   3   3  17   44.44   14.18
   3   4 -10  131.93   17.63
  -3  -4  10  155.81   18.54
  -3  -4  10  174.51   24.23
   3   4 -10  155.53   22.37
   3   4  -9  408.71   33.09
  -3  -4   9  429.10   29.76
  -3  -4   9  442.31   35.52
   3   4  -9  418.91   28.64
   3   4  -8  544.00   36.93
  -3  -4   8  599.74   33.26
  -3  -4   8  618.94   40.31
   3   4  -8  575.35   31.72
   3   4  -7  546.05   35.04
  -3  -4   7  647.53   32.89
   3   4  -7  552.87   29.96
  -3  -4   7  632.50   38.90
   3   4  -6  422.19   24.80
   3   4  -6  349.12   26.34
   3   4  -6  366.55   22.56
  -3  -4   6  369.75   23.22
  -3  -4   6  359.53   27.62
   3   4  -5  686.28   35.70
  -3  -4   5  771.69   38.90
   3   4  -5  749.14   32.72
  -3  -4   5  715.86   31.30
   3   4  -5  708.48   30.57
  -3  -4   4  125.56   12.19
  -3  -4   4  117.97   11.11
  -3  -4   4  132.90   15.21
   3   4  -4  115.80    5.08
   3   4  -4  127.45   12.49
   3   4  -4  121.86   13.99
  -3  -4   3   10.04    3.83
  -3  -4   3   -0.63    3.48
   3   4  -3    2.37    4.49
  -3  -4   3   -0.05    5.90
  -3  -4   3    1.55    4.69
   3   4  -3    4.06    1.70
  -3  -4   3    4.33    3.39
  -3  -4   2   27.73    5.09
  -3  -4   2   39.26    7.86
   3   4  -2   33.95    3.87
   3   4  -2   33.56    6.90
  -3  -4   2   27.00    4.96
  -3  -4   2   19.92    3.99
   3   4  -2   28.71    6.44
  -3  -4   1  982.08   28.21
  -3  -4   1  936.74   29.15
  -3  -4   1  926.55   31.24
   3   4  -1  983.31   34.93
  -3  -4   1  980.71   35.59
   3   4  -1  945.87   33.53
   3   4  -1  935.54   27.31
   3   4   0    3.59    1.84
   3   4   0    4.47    3.29
   3   4   0    3.32    1.99
  -3  -4   0    4.08    1.95
   3   4   0    3.66    3.19
  -3  -4   0    5.18    4.14
   3   4   0    2.65    1.56
  -3  -4   0    3.65    1.84
  -3  -4   0    2.55    2.44
  -3  -4   0    2.98    2.76
   3   4   0    1.52    2.91
  -3  -4  -1 3991.50   81.25
   3   4   1 3965.04   80.64
  -3  -4  -1 3940.15   80.22
   3   4   1 3780.62   80.39
   3   4   1 3973.51   80.23
  -3  -4  -1 3902.50   80.62
  -3  -4  -1 3920.66   83.93
   3   4   1 3968.00   83.03
   3   4   1 3965.70   86.46
   3   4   1 3981.67   88.32
   3   4   2   50.39    4.58
  -3  -4  -2   47.40    4.44
   3   4   2   43.52    4.87
   3   4   2   49.68    4.38
  -3  -4  -2   49.08    4.24
  -3  -4  -2   44.51    4.62
   3   4   2   47.23    4.64
   3   4   2   51.79    5.92
   3   4   2   53.64    5.77
  -3  -4  -3 4741.10   97.88
   3   4   3 4791.49   96.15
  -3  -4  -3 4606.48   96.33
   3   4   3 4695.97   95.34
   3   4   3 4700.67   93.90
  -3  -4  -3 4735.98   93.29
   3   4   3 4649.87   96.36
  -3  -4  -3 4804.32   95.46
  -3  -4  -4   68.20    6.24
   3   4   4   74.23    5.53
  -3  -4  -4   71.07    6.56
   3   4   4   80.14    6.72
  -3  -4  -4   80.55    6.58
   3   4   4   71.25    6.19
  -3  -4  -5 1847.51   45.01
   3   4   5 1760.03   44.17
   3   4   5 1784.71   45.59
   3   4   5 1806.04   43.46
  -3  -4  -5 1727.06   46.16
   3   4   5 1857.01   46.77
   3   4   6  154.06   10.79
  -3  -4  -6  159.85   10.90
   3   4   6  160.79   10.18
  -3  -4  -6  153.77   11.54
   3   4   6  183.41   12.11
   3   4   6  170.80   10.21
   3   4   7   39.11    5.66
   3   4   7   37.27    5.93
  -3  -4  -7   32.41    6.23
   3   4   7   34.28    5.26
   3   4   8   25.53    5.86
   3   4   8   21.73    4.68
  -3  -4  -8   19.55    5.70
   3   4   9  300.17   16.88
  -3  -4  -9  284.85   18.81
  -3  -4  -9  289.27   20.27
  -3  -4 -10   12.85    5.87
   3   4  10    9.05    4.80
   3   4  10   16.68    5.52
  -3  -4 -10   12.27    5.52
  -3  -4 -11  942.74   42.41
   3   4  11  951.83   36.86
   3   4  11  953.79   36.74
  -3  -4 -11  936.57   42.93
   3   4  12  468.08   26.00
  -3  -4 -12  464.45   30.69
  -3  -4 -12  452.82   30.24
   3   4  13  456.05   26.82
  -3  -4 -13  421.19   30.80
  -3  -4 -13  425.04   31.24
  -3  -4 -14   33.15    9.66
  -3  -4 -14   53.76   12.40
   3   4  14   59.20   10.69
   3   4  15  222.59   21.13
  -3  -4 -15  255.14   26.81
  -3  -4 -15  236.30   25.79
  -3  -4 -16   63.83   15.76
  -3  -4 -16   52.84   13.80
   3   4  16   28.14    9.82
  -3  -4 -17   52.94   14.42
   3   4  17   43.07   11.66
  -3  -4 -17   28.86   12.42
   3   5 -10  140.97   21.40
  -3  -5  10  151.80   24.40
   3   5  -9   13.79    8.79
   3   5  -9    6.12    6.45
  -3  -5   9   11.56    6.33
   3   5  -8   -3.48    7.30
   3   5  -8   15.09    7.60
  -3  -5   8    9.77    6.10
  -3  -5   8   23.78   11.37
   3   5  -7   37.55   11.01
   3   5  -7   23.62    7.71
  -3  -5   7   44.95   12.90
  -3  -5   7   26.98    7.23
  -3  -5   6   58.95    9.35
   3   5  -6   51.31   10.82
  -3  -5   6   58.19   13.90
   3   5  -6   45.44    7.91
   3   5  -6   64.57   11.23
   3   5  -5  600.91   33.91
   3   5  -5  628.94   27.87
  -3  -5   5  635.48   28.69
   3   5  -5  634.31   31.58
  -3  -5   5  647.33   37.82
  -3  -5   4  467.54   22.54
   3   5  -4  424.90   26.67
  -3  -5   4  472.34   30.63
   3   5  -4  443.99   14.03
  -3  -5   4  438.75   23.52
   3   5  -4  511.14   26.64
  -3  -5   3  849.26   29.81
   3   5  -3  840.66   36.22
  -3  -5   3  887.59   40.08
   3   5  -3  839.08   23.94
   3   5  -3  888.67   35.14
  -3  -5   3  839.58   31.91
   3   5  -2  680.84   23.49
  -3  -5   2  722.72   26.84
  -3  -5   2  735.89   30.04
   3   5  -2  678.58   30.25
  -3  -5   2  720.17   33.88
  -3  -5   2  684.09   33.89
   3   5  -2  698.99   21.77
   3   5  -2  725.65   30.07
  -3  -5   2  733.89   24.73
  -3  -5   1 3220.22   68.87
  -3  -5   1 3139.20   71.58
   3   5  -1 3258.44   81.11
  -3  -5   1 3128.71   76.99
  -3  -5   1 3208.45   83.31
  -3  -5   1 3204.26   82.88
   3   5  -1 3123.18   78.31
   3   5  -1 3005.51   67.58
   3   5  -1 3091.23   67.89
  -3  -5   0  600.79   26.46
   3   5   0  581.80   18.71
  -3  -5   0  598.74   24.52
   3   5   0  614.30   18.88
  -3  -5   0  612.19   20.51
  -3  -5   0  625.41   19.12
   3   5   0  631.14   25.33
  -3  -5   0  623.24   27.98
   3   5   0  668.29   27.14
  -3  -5  -1  147.33   12.27
   3   5   1  159.00   11.77
  -3  -5  -1  157.30    8.40
   3   5   1  153.10    7.99
   3   5   1  159.15    8.26
  -3  -5  -1  156.39    8.00
   3   5   1  156.62   10.43
   3   5   1  156.30    8.23
  -3  -5  -1  161.36   11.21
   3   5   1  154.41   10.98
  -3  -5  -2   26.84    3.67
  -3  -5  -2   31.50    3.68
   3   5   2   30.83    3.62
   3   5   2   27.92    3.63
   3   5   2   27.70    4.96
  -3  -5  -2   35.88    5.34
   3   5   2   31.82    4.88
   3   5   2   25.82    4.72
  -3  -5  -2   30.87    3.34
   3   5   2   28.59    3.37
  -3  -5  -3   29.61    5.20
   3   5   3   19.46    3.21
  -3  -5  -3   24.48    3.65
   3   5   3   24.69    4.14
   3   5   3   24.15    4.27
  -3  -5  -3   26.30    3.10
   3   5   3   20.29    2.93
   3   5   3   22.18    4.34
   3   5   3   20.55    3.54
  -3  -5  -3   23.56    3.94
   3   5   4   59.27    5.99
  -3  -5  -4   61.21    6.11
   3   5   4   59.05    4.94
   3   5   4   51.69    5.30
  -3  -5  -4   65.11    5.96
  -3  -5  -4   51.59    6.40
   3   5   5  280.79   14.53
  -3  -5  -5  314.10   15.39
   3   5   5  311.24   14.89
  -3  -5  -5  295.41   14.88
   3   5   5  293.42   12.71
   3   5   5  296.91   14.21
   3   5   6  208.49   12.65
  -3  -5  -6  209.65   13.06
   3   5   6  197.96   12.27
  -3  -5  -6  211.07   13.57
   3   5   6  217.66   13.42
   3   5   6  193.95   11.19
   3   5   6  210.12   10.89
   3   5   7 3243.85   71.33
   3   5   7 3068.25   75.50
  -3  -5  -7 3320.49   76.00
  -3  -5  -7 2993.65   77.31
   3   5   7 3062.70   73.46
   3   5   8   49.04    7.62
   3   5   8   59.29    8.46
  -3  -5  -8   57.43    8.95
   3   5   8   52.53    6.63
   3   5   8   65.37    7.89
   3   5   9 2204.99   59.54
  -3  -5  -9 2161.34   65.49
   3   5  10   66.88    8.81
  -3  -5 -10   44.37    9.52
   3   5  10   47.52    7.53
  -3  -5 -11  795.72   39.77
  -3  -5 -11  888.02   39.26
   3   5  12   48.87    8.32
  -3  -5 -12   22.46    8.30
  -3  -5 -12   37.75    9.09
   3   5  13   33.87    7.91
  -3  -5 -13   19.72    8.51
  -3  -5 -13   17.38    7.97
   3   5  14    8.34    5.74
  -3  -5 -14   -2.16    7.13
  -3  -5 -14  -11.48    8.39
   3   5  15   24.79    7.84
   3   5  15   31.56    6.40
  -3  -5 -15   29.85   11.91
  -3  -5 -15   27.32   10.81
  -3  -5 -16   36.56   14.17
   3   5  16   32.05    9.20
  -3  -5 -16   53.25   14.17
  -3  -5 -17  172.00   24.94
   3   5  17  145.48   18.32
  -3  -5 -17  171.82   24.88
  -3  -6   9   32.56   14.66
   3   6  -9   27.53   12.13
   3   6  -8  636.07   41.56
  -3  -6   8  694.02   47.43
  -3  -6   7   58.68   14.07
   3   6  -7   68.02   14.03
  -3  -6   7   82.87   11.32
   3   6  -7   58.33    9.80
   3   6  -6 1105.52   46.62
   3   6  -6  975.32   37.56
   3   6  -6  916.72   46.72
  -3  -6   6 1066.44   40.58
  -3  -6   6 1071.09   54.61
   3   6  -5  127.51   16.13
   3   6  -5  157.15   13.27
  -3  -6   5  151.32   13.24
   3   6  -5  155.29   16.59
  -3  -6   5  150.85   19.59
   3   6  -4  411.51   27.01
   3   6  -4  484.63   22.19
  -3  -6   4  482.03   22.30
  -3  -6   4  449.96   24.52
   3   6  -4  445.17   15.78
  -3  -6   4  457.96   31.66
   3   6  -4  482.69   27.58
  -3  -6   3   84.62    8.33
  -3  -6   3   85.33    9.57
   3   6  -3   77.37    6.70
  -3  -6   3   87.87   14.02
   3   6  -3   80.95    7.85
   3   6  -3   85.62   11.62
   3   6  -3   81.92   11.79
   3   6  -2    0.10    2.67
   3   6  -2    0.64    4.82
  -3  -6   2    4.41    2.42
  -3  -6   2    3.40    3.11
   3   6  -2   -5.21    5.13
  -3  -6   2    1.26    6.02
   3   6  -2    3.17    2.77
   3   6  -1  142.89    8.49
  -3  -6   1  166.41    9.22
  -3  -6   1  147.12   10.31
  -3  -6   1  167.18   15.46
   3   6  -1  157.49   13.44
  -3  -6   1  169.37   16.78
   3   6  -1  178.11   14.38
   3   6  -1  162.01   10.36
  -3  -6   1  168.06   13.77
  -3  -6   0  435.24   23.42
   3   6   0  448.95   18.17
  -3  -6   0  452.41   25.16
   3   6   0  450.43   21.60
   3   6   0  443.85   22.35
  -3  -6   0  426.01   14.87
  -3  -6   0  471.44   22.53
   3   6   0  417.62   14.73
   3   6   0  453.27   23.15
  -3  -6   0  439.56   16.86
  -3  -6  -1 1470.30   44.43
  -3  -6  -1 1423.51   46.78
   3   6   1 1496.80   44.83
   3   6   1 1369.98   34.16
  -3  -6  -1 1450.56   34.21
  -3  -6  -1 1506.12   44.22
   3   6   1 1502.04   42.57
  -3  -6  -1 1508.05   35.52
   3   6   1 1460.78   34.52
   3   6   2  222.35   13.85
   3   6   2  231.47    9.28
  -3  -6  -2  219.06   10.38
   3   6   2  207.87    9.67
   3   6   2  224.22   10.05
  -3  -6  -2  224.28    9.79
   3   6   2  224.52   13.48
  -3  -6  -2  223.85    9.22
   3   6   2  226.81   12.97
  -3  -6  -2  226.14   14.33
  -3  -6  -3 1854.44   43.65
   3   6   3 1753.11   42.37
   3   6   3 1869.36   43.43
   3   6   3 1883.79   49.04
   3   6   3 1824.10   47.92
  -3  -6  -3 1775.40   39.96
   3   6   3 1912.97   46.35
  -3  -6  -3 1835.77   42.79
   3   6   3 1892.01   40.72
   3   6   4 1760.57   42.94
   3   6   4 1626.62   43.46
  -3  -6  -4 1720.89   43.24
   3   6   4 1730.36   46.73
   3   6   4 1776.66   39.60
   3   6   4 1681.66   41.96
   3   6   5 2414.86   53.15
   3   6   5 2283.58   55.80
  -3  -6  -5 2264.81   57.18
   3   6   5 2461.93   57.50
   3   6   6  574.80   23.28
   3   6   6  520.92   19.28
  -3  -6  -6  530.63   22.76
   3   6   6  589.94   23.10
   3   6   6  541.84   21.74
  -3  -6  -7  158.76   12.89
   3   6   7  147.17    9.38
   3   6   7  153.17   11.80
   3   6   7  136.72   11.22
   3   6   8  303.41   17.40
  -3  -6  -8  297.65   19.25
   3   6   8  329.82   19.62
   3   6   8  307.14   15.20
   3   6   8  306.75   18.17
  -3  -6  -9  145.17   14.56
   3   6   9  156.67   12.88
   3   6  10   14.18    5.60
  -3  -6 -10   12.87    7.02
  -3  -6 -11  416.59   28.42
   3   6  11  457.30   23.96
  -3  -6 -12   -0.33    6.74
  -3  -6 -13  515.31   34.80
  -3  -6 -13  541.29   33.42
   3   6  13  492.46   25.27
   3   6  14   24.73    7.22
  -3  -6 -14   18.23    8.40
  -3  -6 -14   24.05    9.98
  -3  -6 -15  317.57   29.09
   3   6  15  321.32   22.52
  -3  -6 -15  283.46   28.86
   3   6  15  344.98   20.27
  -3  -6 -16   17.91   10.76
  -3  -6 -16   13.75    8.83
   3   6  16    3.15    6.05
  -3  -6 -17  206.32   26.33
  -3  -6 -17  194.87   26.25
   3   7  -8  181.37   22.76
  -3  -7   8  158.72   24.57
   3   7  -7   28.57   10.56
  -3  -7   7   27.63   12.12
  -3  -7   6   20.91    9.98
   3   7  -6    6.76    6.55
  -3  -7   6   17.47    5.11
   3   7  -6   12.08    7.85
   3   7  -6   19.91    5.87
  -3  -7   5   21.18   10.40
   3   7  -5    4.88    6.04
   3   7  -5   11.90    8.36
   3   7  -5    0.25    3.54
  -3  -7   5    1.96    3.18
   3   7  -4  287.52   15.34
   3   7  -4  312.18   23.00
   3   7  -4  264.86   15.30
   3   7  -4  274.00   22.14
  -3  -7   4  338.03   28.43
   3   7  -4  247.50   12.29
  -3  -7   4  293.98   16.20
   3   7  -3  107.58   13.30
  -3  -7   3  105.36    8.73
   3   7  -3  101.47    8.75
   3   7  -3  101.31   13.14
  -3  -7   3   88.01   14.63
   3   7  -3  105.19    8.43
   3   7  -3   95.45    8.14
  -3  -7   3  105.71   10.82
  -3  -7   2 1451.27   37.29
  -3  -7   2 1413.64   42.74
   3   7  -2 1382.44   49.45
  -3  -7   2 1468.46   57.71
   3   7  -2 1433.30   40.14
   3   7  -2 1479.35   51.11
   3   7  -2 1397.11   36.08
  -3  -7   1   68.62    5.59
  -3  -7   1   62.56    6.82
   3   7  -1   61.06    9.37
  -3  -7   1   73.88   12.32
  -3  -7   1   56.46   10.27
   3   7  -1   54.24    5.05
   3   7  -1   64.15    9.94
   3   7   0 3189.70   80.29
  -3  -7   0 3300.81   85.69
  -3  -7   0 3220.90   88.42
   3   7   0 3355.76   84.46
   3   7   0 3151.13   66.24
  -3  -7   0 3267.59   66.61
  -3  -7   0 3311.06   83.70
  -3  -7   0 3176.13   70.39
   3   7   0 3268.23   84.47
  -3  -7  -1  497.54   24.45
   3   7   1  514.60   24.67
   3   7   1  485.13   22.07
   3   7   1  460.28   14.77
   3   7   1  467.31   15.10
  -3  -7  -1  536.44   25.00
  -3  -7  -1  498.92   15.11
   3   7   1  512.44   23.11
   3   7   1  523.92   24.67
  -3  -7  -1  480.89   15.95
  -3  -7  -1  494.71   26.25
  -3  -7  -2 1081.81   27.67
   3   7   2  978.47   26.43
   3   7   2 1089.53   27.16
[truncated: 6,893,373 more chars]
