# Supplementary material for: Structural and Solution Speciation Studies on fac-Tricarbonylrhenium(I) Complexes of 2,2′-Bipyridine Analogues
Source: ACS Omega. 2024 Oct 26;9(44):44601–15. doi: 10.1021/acsomega.4c07117 (PMC11541514; doi:10.1021/acsomega.4c07117)
Supplement: Supplementary file 3 — ao4c07117_si_003.zip [file ao4c07117_si_003.zip]

Archive with 13 entries (12 files):
- NMR data/
- NMR data/fid 1Aq
- NMR data/fid 1Br
- NMR data/fid 1Cl
- NMR data/fid 2Aq
- NMR data/fid 2Br
- NMR data/fid 2Cl
- NMR data/fid 3Aq
- NMR data/fid 3Br
- NMR data/fid 3Cl
- NMR data/fid 4Aq
- NMR data/fid 4Br
- NMR data/fid 4Cl
